# Supplementary material for: Global molecular epidemiology of the incomplete CirA protein related to cefiderocol resistance in Klebsiella pneumoniae: a genome-based study
Source: Microbiol Spectr. 2025 Mar 19;13(5):e01410-24. doi: 10.1128/spectrum.01410-24 (PMC12054181; doi:10.1128/spectrum.01410-24)
Supplement: Dataset S1 — Comparative SNP distance matrices for genomes carrying the 362-amino-acid CirA remnant (ST26/ST34/ST359 lineages) and genomes with the 562-amino-acid CirA remnant (ST86 lineage). [file spectrum.01410-24-s0001.xlsx]

## Sheet: ST26_SNP
Containing a 362-amino-acid remnant due to frameshift by a deletion at nucleotide position 1083
snp-dists 0.8.2	GCA_009661415.2	GCA_021876915.1	GCA_021897135.2	GCA_021919355.1	GCA_021920545.1	GCA_021920585.1	GCA_021921545.1	GCA_021928235.1	GCA_021929915.1	GCA_021938435.1	GCA_021971015.2	GCA_021974955.1	GCA_021975355.1	GCA_021975515.1	GCA_021975715.1	GCA_021976995.1	GCA_021978055.1	GCA_021978375.1	GCA_021979695.1	GCA_021979755.1	GCA_021979915.1	GCA_022246965.1	GCA_022788865.1	GCA_022788935.1	GCA_028462085.1	GCA_032042575.1	GCA_032045035.1	GCA_032046455.1	GCA_032070045.1	GCA_032128255.1	GCA_032128495.1	GCA_032129935.1	GCA_032132975.1	GCA_032134415.1	GCA_032137535.1	GCA_032137555.1	GCA_032137595.1	GCA_032155385.1	GCA_900085955.1
GCA_009661415.2		175	136	114	125	117	105	142	107	135	135	132	137	102	131	153	133	146	137	118	135	76	222	135	133	164	130	100	166	217	128	164	54	138	122	91	131	162	103
GCA_021876915.1	175		193	172	182	174	162	200	170	192	192	188	192	160	188	209	189	203	194	176	192	151	277	192	189	222	186	156	223	273	185	218	169	199	178	148	187	222	159
GCA_021897135.2	136	193		131	144	131	123	158	127	18	16	149	153	120	145	170	149	162	154	138	152	110	237	152	20	182	147	117	184	231	146	182	127	163	139	109	149	183	123
GCA_021919355.1	114	172	131		91	18	58	132	107	128	129	38	42	55	71	57	40	89	43	72	90	92	217	40	128	113	34	91	110	148	36	129	106	98	26	80	86	101	94
GCA_021920545.1	125	182	144	91		93	80	144	120	143	143	108	112	78	107	129	108	119	114	95	111	101	226	110	142	138	105	100	140	191	105	126	118	120	97	92	106	140	103
GCA_021920585.1	117	174	131	18	93		60	133	110	128	129	40	43	57	73	59	42	91	46	74	92	93	219	42	128	115	36	91	111	150	37	131	108	100	28	82	88	102	96
GCA_021921545.1	105	162	123	58	80	60		124	98	121	121	76	80	46	74	97	77	87	82	62	79	80	209	78	121	108	72	80	107	160	73	117	96	88	64	69	75	107	83
GCA_021928235.1	142	200	158	132	144	133	124		136	158	157	151	154	122	147	171	150	161	157	138	155	116	245	153	159	183	148	107	183	231	146	181	136	158	140	98	149	184	120
GCA_021929915.1	107	170	127	107	120	110	98	136		126	126	124	128	96	124	145	125	139	130	112	129	84	215	128	129	160	122	94	159	208	120	158	99	138	113	84	123	157	97
GCA_021938435.1	135	192	18	128	143	128	121	158	126		14	146	150	118	142	167	145	160	151	135	150	110	235	149	7	180	144	115	181	228	143	180	126	160	136	107	146	180	119
GCA_021971015.2	135	192	16	129	143	129	121	157	126	14		147	151	118	143	168	146	160	152	136	150	110	236	150	19	180	145	114	182	230	144	180	126	161	137	107	147	180	120
GCA_021974955.1	132	188	149	38	108	40	76	151	124	146	147		45	75	93	75	36	111	54	90	108	108	233	58	147	130	52	107	128	168	53	146	123	115	44	97	102	119	109
GCA_021975355.1	137	192	153	42	112	43	80	154	128	150	151	45		79	95	78	47	115	57	93	111	111	236	61	150	134	56	112	132	173	57	151	127	118	48	101	107	123	114
GCA_021975515.1	102	160	120	55	78	57	46	122	96	118	118	75	79		71	96	76	85	81	61	77	79	207	77	118	108	71	76	107	157	72	116	94	88	63	68	54	106	81
GCA_021975715.1	131	188	145	71	107	73	74	147	124	142	143	93	95	71		112	95	106	99	87	106	106	234	95	143	130	89	103	126	171	90	143	123	112	81	97	102	123	111
GCA_021976995.1	153	209	170	57	129	59	97	171	145	167	168	75	78	96	112		77	130	81	111	129	129	254	78	167	149	73	128	149	187	72	168	144	136	65	118	124	138	131
GCA_021978055.1	133	189	149	40	108	42	77	150	125	145	146	36	47	76	95	77		111	56	89	110	109	233	60	146	130	54	107	129	168	54	146	125	116	46	98	103	121	109
GCA_021978375.1	146	203	162	89	119	91	87	161	139	160	160	111	115	85	106	130	111		117	102	118	123	250	113	160	105	107	121	144	190	108	157	137	128	99	111	115	140	124
GCA_021979695.1	137	194	154	43	114	46	82	157	130	151	152	54	57	81	99	81	56	117		96	114	113	239	64	151	136	58	111	134	174	58	152	129	122	49	103	109	124	116
GCA_021979755.1	118	176	138	72	95	74	62	138	112	135	136	90	93	61	87	111	89	102	96		94	94	221	92	136	122	86	93	122	175	86	129	108	100	78	85	89	122	97
GCA_021979915.1	135	192	152	90	111	92	79	155	129	150	150	108	111	77	106	129	110	118	114	94		112	235	110	150	138	104	108	139	191	104	148	127	121	96	100	105	139	113
GCA_022246965.1	76	151	110	92	101	93	80	116	84	110	110	108	111	79	106	129	109	123	113	94	112		193	111	109	141	105	74	142	191	103	139	70	116	97	67	106	142	79
GCA_022788865.1	222	277	237	217	226	219	209	245	215	235	236	233	236	207	234	254	233	250	239	221	235	193		237	234	270	231	202	269	317	227	263	214	242	223	194	233	265	206
GCA_022788935.1	135	192	152	40	110	42	78	153	128	149	150	58	61	77	95	78	60	113	64	92	110	111	237		147	133	54	108	130	172	55	148	126	118	46	99	106	121	114
GCA_028462085.1	133	189	20	128	142	128	121	159	129	7	19	147	150	118	143	167	146	160	151	136	150	109	234	147		181	144	115	181	228	143	179	126	163	135	109	143	177	123
GCA_032042575.1	164	222	182	113	138	115	108	183	160	180	180	130	134	108	130	149	130	105	136	122	138	141	270	133	181		127	141	164	210	128	176	155	149	119	132	135	160	146
GCA_032045035.1	130	186	147	34	105	36	72	148	122	144	145	52	56	71	89	73	54	107	58	86	104	105	231	54	144	127		105	123	165	49	143	120	111	40	94	100	114	107
GCA_032046455.1	100	156	117	91	100	91	80	107	94	115	114	107	112	76	103	128	107	121	111	93	108	74	202	108	115	141	105		140	191	105	137	90	115	97	41	105	140	78
GCA_032070045.1	166	223	184	110	140	111	107	183	159	181	182	128	132	107	126	149	129	144	134	122	139	142	269	130	181	164	123	140		210	125	177	157	145	116	131	135	157	145
GCA_032128255.1	217	273	231	148	191	150	160	231	208	228	230	168	173	157	171	187	168	190	174	175	191	191	317	172	228	210	165	191	210		166	227	207	196	158	179	187	201	190
GCA_032128495.1	128	185	146	36	105	37	73	146	120	143	144	53	57	72	90	72	54	108	58	86	104	103	227	55	143	128	49	105	125	166		144	121	112	41	95	102	117	107
GCA_032129935.1	164	218	182	129	126	131	117	181	158	180	180	146	151	116	143	168	146	157	152	129	148	139	263	148	179	176	143	137	177	227	144		156	155	135	130	143	178	142
GCA_032132975.1	54	169	127	106	118	108	96	136	99	126	126	123	127	94	123	144	125	137	129	108	127	70	214	126	126	155	120	90	157	207	121	156		133	112	83	122	156	95
GCA_032134415.1	138	199	163	98	120	100	88	158	138	160	161	115	118	88	112	136	116	128	122	100	121	116	242	118	163	149	111	115	145	196	112	155	133		102	111	116	145	123
GCA_032137535.1	122	178	139	26	97	28	64	140	113	136	137	44	48	63	81	65	46	99	49	78	96	97	223	46	135	119	40	97	116	158	41	135	112	102		86	92	106	99
GCA_032137555.1	91	148	109	80	92	82	69	98	84	107	107	97	101	68	97	118	98	111	103	85	100	67	194	99	109	132	94	41	131	179	95	130	83	111	86		96	129	68
GCA_032137595.1	131	187	149	86	106	88	75	149	123	146	147	102	107	54	102	124	103	115	109	89	105	106	233	106	143	135	100	105	135	187	102	143	122	116	92	96		135	108
GCA_032155385.1	162	222	183	101	140	102	107	184	157	180	180	119	123	106	123	138	121	140	124	122	139	142	265	121	177	160	114	140	157	201	117	178	156	145	106	129	135		142
GCA_900085955.1	103	159	123	94	103	96	83	120	97	119	120	109	114	81	111	131	109	124	116	97	113	79	206	114	123	146	107	78	145	190	107	142	95	123	99	68	108	142
containing incomplete CirA and NDM-7
snp-dists 0.8.2	GCA_021897135.2	GCA_021938435.1	GCA_021971015.2	GCA_028462085.1
GCA_021897135.2		54	90	38
GCA_021938435.1	54		118	50
GCA_021971015.2	90	118		93
GCA_028462085.1	38	50	93

## Sheet: ST34_SNP
snp-dists 0.8.2	GCA_016527085.1	GCA_021777805.1	GCA_021778175.1	GCA_021782965.1	GCA_021789345.1	GCA_021795365.1	GCA_021795665.1	GCA_021800205.1	GCA_021800655.1	GCA_021808845.1	GCA_021814045.1	GCA_021874375.1	GCA_022105015.1	GCA_022105335.1	GCA_022105755.1	GCA_022109655.1	GCA_022110155.1	GCA_022110195.1	GCA_022115675.1	GCA_022116395.1	GCA_022116495.1	GCA_022122185.1	GCA_022139665.1	GCA_022139705.1	GCA_022144965.1	GCA_022150575.1	GCA_022150685.1	GCA_022153065.1	GCA_022153505.1	GCA_022153585.1	GCA_022160725.1	GCA_022162405.1	GCA_022182785.1	GCA_022189925.1	GCA_022195105.1	GCA_022195185.1
GCA_016527085.1		52	43	46	46	48	54	39	48	53	39	59	48	50	46	65	47	47	51	47	49	57	46	41	45	52	69	52	48	47	42	49	47	41	42	42
GCA_021777805.1	52		33	37	8	8	45	31	12	45	32	52	7	10	35	30	7	9	40	38	41	20	39	32	37	18	35	44	39	38	32	41	40	32	34	34
GCA_021778175.1	43	33		8	27	30	16	2	32	18	3	41	28	30	8	45	28	28	15	12	14	37	12	3	10	33	49	17	12	10	3	14	30	4	8	6
GCA_021782965.1	46	37	8		31	34	14	6	36	22	7	44	32	34	10	49	32	32	19	16	18	41	16	7	14	37	52	21	16	11	7	18	33	7	11	9
GCA_021789345.1	46	8	27	31		4	39	25	4	39	25	45	3	5	31	24	3	2	36	32	34	16	32	25	31	12	29	37	33	32	26	35	33	25	26	26
GCA_021795365.1	48	8	30	34	4		41	28	7	42	28	47	5	7	31	27	5	5	37	34	37	17	35	28	33	14	31	40	36	34	29	35	35	28	29	30
GCA_021795665.1	54	45	16	14	39	41		14	41	30	14	52	40	41	12	56	40	39	27	23	24	49	23	14	22	42	61	28	24	19	15	26	40	14	17	15
GCA_021800205.1	39	31	2	6	25	28	14		29	16	1	39	26	28	6	43	26	26	13	10	12	35	10	1	8	31	47	15	10	8	1	12	27	1	5	3
GCA_021800655.1	48	12	32	36	4	7	41	29		43	27	47	7	8	34	28	7	2	41	34	37	19	34	29	33	14	31	39	38	36	31	38	35	27	28	28
GCA_021808845.1	53	45	18	22	39	42	30	16	43		17	52	40	42	22	57	40	40	15	12	14	49	12	17	10	45	62	17	12	23	17	14	40	16	14	18
GCA_021814045.1	39	32	3	7	25	28	14	1	27	17		39	27	29	6	44	27	25	14	9	11	35	9		8	31	49	14	11	9	2	13	27	1	4	2
GCA_021874375.1	59	52	41	44	45	47	52	39	47	52	39		47	48	44	63	47	45	50	45	47	56	46	39	45	51	68	50	47	45	40	48	46	38	39	39
GCA_022105015.1	48	7	28	32	3	5	40	26	7	40	27	47		5	32	25		4	37	34	36	17	34	27	32	13	30	39	34	34	27	35	35	27	29	29
GCA_022105335.1	50	10	30	34	5	7	41	28	8	42	29	48	5		34	27	5	6	39	36	38	19	36	29	34	15	31	41	36	35	29	38	35	28	30	30
GCA_022105755.1	46	35	8	10	31	31	12	6	34	22	6	44	32	34		49	32	31	17	14	17	39	15	6	14	35	52	20	16	10	7	18	33	7	10	8
GCA_022109655.1	65	30	45	49	24	27	56	43	28	57	44	63	25	27	49		25	25	54	51	53	20	51	44	49	20	38	56	51	50	44	53	51	43	45	45
GCA_022110155.1	47	7	28	32	3	5	40	26	7	40	27	47		5	32	25		4	37	34	36	17	34	27	32	13	28	39	34	34	27	36	35	27	29	29
GCA_022110195.1	47	9	28	32	2	5	39	26	2	40	25	45	4	6	31	25	4		37	32	34	16	32	25	31	12	30	37	34	33	27	36	33	25	26	26
GCA_022115675.1	51	40	15	19	36	37	27	13	41	15	14	50	37	39	17	54	37	37		8	11	44	9	14	7	42	58	14	9	20	14	11	39	15	13	17
GCA_022116395.1	47	38	12	16	32	34	23	10	34	12	9	45	34	36	14	51	34	32	8		6	41	4	9	3	38	56	9	6	17	11	8	33	9	6	10
GCA_022116495.1	49	41	14	18	34	37	24	12	37	14	11	47	36	38	17	53	36	34	11	6		44	6	11	5	40	58	11	8	18	13	10	36	12	9	13
GCA_022122185.1	57	20	37	41	16	17	49	35	19	49	35	56	17	19	39	20	17	16	44	41	44		42	35	41	12	30	47	43	41	36	45	44	36	37	37
GCA_022139665.1	46	39	12	16	32	35	23	10	34	12	9	46	34	36	15	51	34	32	9	4	6	42		9	3	38	55	9	6	18	11	8	34	10	7	11
GCA_022139705.1	41	32	3	7	25	28	14	1	29	17		39	27	29	6	44	27	25	14	9	11	35	9		8	31	49	14	11	9	2	13	28	2	5	3
GCA_022144965.1	45	37	10	14	31	33	22	8	33	10	8	45	32	34	14	49	32	31	7	3	5	41	3	8		37	54	8	4	16	9	6	33	9	6	10
GCA_022150575.1	52	18	33	37	12	14	42	31	14	45	31	51	13	15	35	20	13	12	42	38	40	12	38	31	37		24	43	39	38	32	40	39	31	32	32
GCA_022150685.1	69	35	49	52	29	31	61	47	31	62	49	68	30	31	52	38	28	30	58	56	58	30	55	49	54	24		60	56	55	48	56	56	48	50	50
GCA_022153065.1	52	44	17	21	37	40	28	15	39	17	14	50	39	41	20	56	39	37	14	9	11	47	9	14	8	43	60		11	22	16	12	38	14	11	15
GCA_022153505.1	48	39	12	16	33	36	24	10	38	12	11	47	34	36	16	51	34	34	9	6	8	43	6	11	4	39	56	11		18	11	8	36	12	10	14
GCA_022153585.1	47	38	10	11	32	34	19	8	36	23	9	45	34	35	10	50	34	33	20	17	18	41	18	9	16	38	55	22	18		9	19	33	7	11	9
GCA_022160725.1	42	32	3	7	26	29	15	1	31	17	2	40	27	29	7	44	27	27	14	11	13	36	11	2	9	32	48	16	11	9		13	29	3	7	5
GCA_022162405.1	49	41	14	18	35	35	26	12	38	14	13	48	35	38	18	53	36	36	11	8	10	45	8	13	6	40	56	12	8	19	13		36	12	10	14
GCA_022182785.1	47	40	30	33	33	35	40	27	35	40	27	46	35	35	33	51	35	33	39	33	36	44	34	28	33	39	56	38	36	33	29	36		26	27	27
GCA_022189925.1	41	32	4	7	25	28	14	1	27	16	1	38	27	28	7	43	27	25	15	9	12	36	10	2	9	31	48	14	12	7	3	12	26		3	1
GCA_022195105.1	42	34	8	11	26	29	17	5	28	14	4	39	29	30	10	45	29	26	13	6	9	37	7	5	6	32	50	11	10	11	7	10	27	3		4
GCA_022195185.1	42	34	6	9	26	30	15	3	28	18	2	39	29	30	8	45	29	26	17	10	13	37	11	3	10	32	50	15	14	9	5	14	27	1	4

## Sheet: ST359_SNP
snp-dists 0.8.2	GCA_001534855.2	GCA_003115575.1	GCA_003115595.1	GCA_013704985.1	GCA_020149895.1	GCA_021801165.1	GCA_021878655.1	GCA_021903735.2	GCA_021918705.1	GCA_021919085.1	GCA_021919685.1	GCA_021920025.1	GCA_021924485.1	GCA_021925905.1	GCA_021927165.1	GCA_021927585.1	GCA_021974975.1	GCA_022041675.1	GCA_022121065.1	GCA_025034415.1	GCA_029929895.1	GCA_029929975.1	GCA_030872375.1	GCA_030910625.1	GCA_030910635.1	GCA_032042395.1	GCA_032136655.1	GCA_032137655.1	GCA_900085205.1	GCA_902161315.1	GCA_902161355.1
GCA_001534855.2		187	195	199	181	193	201	198	204	296	191	166	193	333	195	209	219	284	188	203	201	198	180	182	176	185	238	323	215	186	185
GCA_003115575.1	187		22	127	112	120	131	140	129	240	120	94	120	277	127	140	143	227	117	124	128	127	88	115	109	112	165	267	143	116	115
GCA_003115595.1	195	22		141	117	129	141	153	140	247	132	104	132	285	135	146	152	236	126	137	132	135	94	124	118	124	175	276	152	121	120
GCA_013704985.1	199	127	141		125	138	65	160	91	250	65	114	83	286	88	96	157	240	82	147	146	145	123	131	124	129	101	280	79	130	129
GCA_020149895.1	181	112	117	125		112	125	137	128	238	118	92	118	276	122	134	144	228	113	127	128	125	104	106	100	111	166	267	139	107	108
GCA_021801165.1	193	120	129	138	112		140	151	141	247	133	105	130	286	135	146	157	239	127	141	139	138	120	117	110	124	178	279	148	122	123
GCA_021878655.1	201	131	141	65	125	140		160	94	254	67	115	86	291	90	100	161	245	85	151	148	146	126	132	127	131	106	284	82	131	131
GCA_021903735.2	198	140	153	160	137	151	160		162	258	152	127	152	296	156	167	173	249	149	163	155	154	139	140	135	145	199	289	172	140	140
GCA_021918705.1	204	129	140	91	128	141	94	162		255	92	117	14	296	91	101	165	247	83	153	151	149	127	132	128	136	134	287	105	131	132
GCA_021919085.1	296	240	247	250	238	247	254	258	255		250	220	249	151	250	262	271	73	248	258	249	250	236	238	233	243	286	124	266	245	245
GCA_021919685.1	191	120	132	65	118	133	67	152	92	250		105	82	289	87	98	158	240	78	142	139	137	119	122	117	125	103	280	75	122	121
GCA_021920025.1	166	94	104	114	92	105	115	127	117	220	105		106	263	108	122	130	213	102	114	112	113	94	97	92	100	149	251	123	74	72
GCA_021924485.1	193	120	132	83	118	130	86	152	14	249	82	106		289	81	89	156	240	72	141	139	137	117	121	117	125	124	281	94	121	121
GCA_021925905.1	333	277	285	286	276	286	291	296	296	151	289	263	289		289	301	311	139	287	301	287	289	276	276	271	280	323	183	305	282	283
GCA_021927165.1	195	127	135	88	122	135	90	156	91	250	87	108	81	289		97	160	238	75	143	142	141	120	126	121	126	128	278	102	127	126
GCA_021927585.1	209	140	146	96	134	146	100	167	101	262	98	122	89	301	97		173	254	87	155	154	151	136	137	132	141	139	291	109	139	138
GCA_021974975.1	219	143	152	157	144	157	161	173	165	271	158	130	156	311	160	173		260	151	169	161	160	144	144	138	150	202	303	179	149	148
GCA_022041675.1	284	227	236	240	228	239	245	249	247	73	240	213	240	139	238	254	260		240	251	240	242	227	229	223	233	277	113	258	234	235
GCA_022121065.1	188	117	126	82	113	127	85	149	83	248	78	102	72	287	75	87	151	240		138	134	133	114	116	111	121	120	279	86	117	118
GCA_025034415.1	203	124	137	147	127	141	151	163	153	258	142	114	141	301	143	155	169	251	138		147	145	122	131	125	134	188	293	160	129	131
GCA_029929895.1	201	128	132	146	128	139	148	155	151	249	139	112	139	287	142	154	161	240	134	147		12	124	129	123	92	182	273	157	131	131
GCA_029929975.1	198	127	135	145	125	138	146	154	149	250	137	113	137	289	141	151	160	242	133	145	12		123	128	122	91	183	277	154	128	128
GCA_030872375.1	180	88	94	123	104	120	126	139	127	236	119	94	117	276	120	136	144	227	114	122	124	123		106	100	109	166	267	138	109	108
GCA_030910625.1	182	115	124	131	106	117	132	140	132	238	122	97	121	276	126	137	144	229	116	131	129	128	106		12	114	164	266	140	111	109
GCA_030910635.1	176	109	118	124	100	110	127	135	128	233	117	92	117	271	121	132	138	223	111	125	123	122	100	12		108	160	261	133	105	103
GCA_032042395.1	185	112	124	129	111	124	131	145	136	243	125	100	125	280	126	141	150	233	121	134	92	91	109	114	108		170	272	146	115	114
GCA_032136655.1	238	165	175	101	166	178	106	199	134	286	103	149	124	323	128	139	202	277	120	188	182	183	166	164	160	170		315	120	169	169
GCA_032137655.1	323	267	276	280	267	279	284	289	287	124	280	251	281	183	278	291	303	113	279	293	273	277	267	266	261	272	315		300	275	274
GCA_900085205.1	215	143	152	79	139	148	82	172	105	266	75	123	94	305	102	109	179	258	86	160	157	154	138	140	133	146	120	300		142	142
GCA_902161315.1	186	116	121	130	107	122	131	140	131	245	122	74	121	282	127	139	149	234	117	129	131	128	109	111	105	115	169	275	142		5
GCA_902161355.1	185	115	120	129	108	123	131	140	132	245	121	72	121	283	126	138	148	235	118	131	131	128	108	109	103	114	169	274	142	5

## Sheet: ST86_SNP
snp-dists 0.8.2	GCA_000474015.1	GCA_000529645.1	GCA_000566765.1	GCA_003194935.1	GCA_006131335.1	GCA_012971645.1	GCA_015207995.1	GCA_015283665.1	GCA_015699985.1	GCA_016634825.1	GCA_018138585.1	GCA_019165465.1	GCA_019165595.1	GCA_019165675.1	GCA_019401185.1	GCA_020121015.1	GCA_020481285.1	GCA_020525885.1	GCA_021853115.1	GCA_021853455.1	GCA_021853475.1	GCA_021853555.1	GCA_021853865.1	GCA_021854195.1	GCA_021871915.1	GCA_021872035.1	GCA_021872875.1	GCA_021873235.1	GCA_021874715.1	GCA_022127145.1	GCA_022127165.1	GCA_022171945.1	GCA_022172085.1	GCA_022227185.1	GCA_022228245.1	GCA_022228265.1	GCA_022228285.1	GCA_022228305.1	GCA_022228325.1	GCA_022228345.1	GCA_022228365.1	GCA_022228385.1	GCA_022228405.1	GCA_022228425.1	GCA_022228465.1	GCA_022228485.1	GCA_022869145.1	GCA_023592985.1	GCA_023616365.1
GCA_000474015.1		218	196	240	245	194	208	251	438	235	249	240	235	229	240	246	238	222	245	242	271	312	277	261	250	247	265	250	250	214	218	254	255	241	245	243	246	250	247	242	243	249	248	256	251	249	240	254	258
GCA_000529645.1	218		229	267	56	224	188	63	347	139	66	254	247	241	246	64	48	1	148	177	204	243	215	197	61	58	273	260	275	100	100	289	289	54	127	123	126	128	127	122	123	132	128	137	132	128	51	170	167
GCA_000566765.1	196	229		250	252	79	217	259	447	245	256	251	244	238	245	255	245	230	253	248	282	322	285	270	255	252	274	259	251	228	229	260	259	249	255	253	256	260	257	252	253	259	258	267	261	259	248	263	263
GCA_003194935.1	240	267	250		296	243	258	301	491	289	301	295	288	282	292	301	288	273	299	297	325	366	329	314	301	297	314	302	242	268	272	127	127	293	301	297	300	305	301	296	297	306	303	311	305	303	290	311	311
GCA_006131335.1	245	56	252	296		245	211	73	370	160	77	275	268	262	268	76	57	55	172	197	227	265	235	217	83	80	294	281	299	121	119	309	308	62	149	144	148	152	149	144	144	152	151	159	154	150	57	192	187
GCA_012971645.1	194	224	79	243	245		211	254	442	239	253	246	239	232	239	250	238	225	247	247	277	317	284	264	254	251	268	253	249	226	227	259	259	245	252	250	249	257	254	249	250	257	255	264	258	254	242	265	263
GCA_015207995.1	208	188	217	258	211	211		217	412	206	221	239	234	228	236	215	204	188	215	214	244	282	248	233	217	212	263	249	263	191	190	276	276	209	218	214	217	222	218	213	214	221	220	229	222	220	206	236	231
GCA_015283665.1	251	63	259	301	73	254	217		378	168	82	282	275	269	275	83	66	62	179	206	233	272	244	226	92	89	301	288	305	129	128	317	317	71	156	152	155	160	156	151	152	159	158	166	161	158	68	197	194
GCA_015699985.1	438	347	447	491	370	442	412	378		360	375	474	465	462	466	369	361	348	373	396	429	467	435	421	375	371	493	479	496	348	348	505	507	368	375	373	376	380	377	372	374	379	376	383	382	379	363	391	387
GCA_016634825.1	235	139	245	289	160	239	206	168	360		169	268	261	255	261	166	153	138	163	189	220	259	228	211	167	164	289	269	292	142	141	302	302	159	167	165	168	172	169	164	165	173	170	180	174	170	155	184	179
GCA_018138585.1	249	66	256	301	77	253	221	82	375	169		282	276	271	278	85	67	65	179	206	234	272	242	227	95	92	300	283	306	133	133	316	317	75	157	155	158	161	159	154	156	164	160	169	164	160	72	197	193
GCA_019165465.1	240	254	251	295	275	246	239	282	474	268	282		79	93	192	276	267	253	277	276	307	346	314	296	282	279	296	283	299	256	256	312	312	273	281	279	282	285	283	278	279	285	284	293	287	285	270	295	290
GCA_019165595.1	235	247	244	288	268	239	234	275	465	261	276	79		86	186	273	261	246	271	270	301	340	308	290	276	273	291	275	293	250	250	306	306	267	274	272	275	280	276	271	272	280	277	287	280	279	263	290	285
GCA_019165675.1	229	241	238	282	262	232	228	269	462	255	271	93	86		180	268	255	240	266	263	295	334	301	284	269	266	285	269	287	245	244	299	299	261	269	267	270	274	271	266	267	273	272	280	275	273	257	285	280
GCA_019401185.1	240	246	245	292	268	239	236	275	466	261	278	192	186	180		271	261	246	270	269	300	339	305	290	273	270	291	275	295	249	248	303	303	266	273	271	274	278	275	270	271	278	276	285	280	277	264	288	283
GCA_020121015.1	246	64	255	301	76	250	215	83	369	166	85	276	273	268	271		70	64	178	204	235	267	239	223	94	91	298	282	303	131	129	314	313	76	155	153	156	160	156	152	154	163	161	167	162	156	72	199	193
GCA_020481285.1	238	48	245	288	57	238	204	66	361	153	67	267	261	255	261	70		48	165	190	220	259	228	212	76	73	287	274	292	114	113	301	301	56	142	138	141	146	142	137	138	147	144	153	147	144	52	186	182
GCA_020525885.1	222	1	230	273	55	225	188	62	348	138	65	253	246	240	246	64	48		147	176	204	243	214	196	60	57	272	259	276	99	99	288	288	53	127	123	126	127	127	122	123	131	128	136	132	127	50	169	166
GCA_021853115.1	245	148	253	299	172	247	215	179	373	163	179	277	271	266	270	178	165	147		200	230	270	238	223	177	174	300	284	302	152	151	312	312	169	178	175	178	183	179	174	176	182	182	192	184	182	167	91	93
GCA_021853455.1	242	177	248	297	197	247	214	206	396	189	206	276	270	263	269	204	190	176	200		125	164	134	116	206	203	295	279	301	180	179	311	311	197	205	203	202	209	207	202	203	208	208	217	212	207	193	219	216
GCA_021853475.1	271	204	282	325	227	277	244	233	429	220	234	307	301	295	300	235	220	204	230	125		194	159	141	231	228	326	311	329	206	205	341	341	223	232	229	232	235	233	228	229	236	235	244	238	235	222	249	246
GCA_021853555.1	312	243	322	366	265	317	282	272	467	259	272	346	340	334	339	267	259	243	270	164	194		202	183	272	268	366	351	371	240	244	378	378	263	270	267	270	273	271	266	267	270	272	282	275	272	261	283	279
GCA_021853865.1	277	215	285	329	235	284	248	244	435	228	242	314	308	301	305	239	228	214	238	134	159	202		127	244	241	333	318	337	215	216	348	348	235	242	239	239	245	243	238	239	244	243	253	249	243	231	259	251
GCA_021854195.1	261	197	270	314	217	264	233	226	421	211	227	296	290	284	290	223	212	196	223	116	141	183	127		225	222	317	302	319	196	197	331	331	217	224	221	224	228	225	220	221	228	227	236	230	227	214	239	233
GCA_021871915.1	250	61	255	301	83	254	217	92	375	167	95	282	276	269	273	94	76	60	177	206	231	272	244	225		7	298	286	304	131	129	318	318	83	156	152	151	161	156	151	152	162	158	168	161	157	79	202	194
GCA_021872035.1	247	58	252	297	80	251	212	89	371	164	92	279	273	266	270	91	73	57	174	203	228	268	241	222	7		293	283	301	128	126	313	313	80	153	149	148	158	153	148	149	159	155	165	158	154	76	198	191
GCA_021872875.1	265	273	274	314	294	268	263	301	493	289	300	296	291	285	291	298	287	272	300	295	326	366	333	317	298	293		130	323	271	272	327	326	293	299	297	300	303	301	296	297	302	302	311	305	303	288	316	309
GCA_021873235.1	250	260	259	302	281	253	249	288	479	269	283	283	275	269	275	282	274	259	284	279	311	351	318	302	286	283	130		305	256	259	314	313	280	283	281	284	289	285	280	281	285	286	294	289	287	276	296	293
GCA_021874715.1	250	275	251	242	299	249	263	305	496	292	306	299	293	287	295	303	292	276	302	301	329	371	337	319	304	301	323	305		276	279	255	256	297	304	301	304	310	305	300	302	308	308	316	309	308	294	318	317
GCA_022127145.1	214	100	228	268	121	226	191	129	348	142	133	256	250	245	249	131	114	99	152	180	206	240	215	196	131	128	271	256	276		7	288	288	122	63	59	62	67	63	58	60	70	66	76	68	67	117	175	170
GCA_022127165.1	218	100	229	272	119	227	190	128	348	141	133	256	250	244	248	129	113	99	151	179	205	244	216	197	129	126	272	259	279	7		289	289	120	59	55	58	64	59	54	56	66	63	73	64	65	115	173	169
GCA_022171945.1	254	289	260	127	309	259	276	317	505	302	316	312	306	299	303	314	301	288	312	311	341	378	348	331	318	313	327	314	255	288	289		2	309	315	313	312	319	317	312	313	318	318	322	321	317	304	326	322
GCA_022172085.1	255	289	259	127	308	259	276	317	507	302	317	312	306	299	303	313	301	288	312	311	341	378	348	331	318	313	326	313	256	288	289	2		309	314	312	311	319	316	311	312	318	317	322	320	317	304	326	322
GCA_022227185.1	241	54	249	293	62	245	209	71	368	159	75	273	267	261	266	76	56	53	169	197	223	263	235	217	83	80	293	280	297	122	120	309	309		147	143	146	151	147	142	143	152	148	158	152	150	58	193	189
GCA_022228245.1	245	127	255	301	149	252	218	156	375	167	157	281	274	269	273	155	142	127	178	205	232	270	242	224	156	153	299	283	304	63	59	315	314	147		12	8	18	10	5	10	19	19	38	28	16	144	195	194
GCA_022228265.1	243	123	253	297	144	250	214	152	373	165	155	279	272	267	271	153	138	123	175	203	229	267	239	221	152	149	297	281	301	59	55	313	312	143	12		7	19	12	7	10	20	12	35	24	17	140	194	192
GCA_022228285.1	246	126	256	300	148	249	217	155	376	168	158	282	275	270	274	156	141	126	178	202	232	270	239	224	151	148	300	284	304	62	58	312	311	146	8	7		14	5		9	15	18	38	26	12	143	193	191
GCA_022228305.1	250	128	260	305	152	257	222	160	380	172	161	285	280	274	278	160	146	127	183	209	235	273	245	228	161	158	303	289	310	67	64	319	319	151	18	19	14		19	14	16	26	26	44	35	22	148	201	200
GCA_022228325.1	247	127	257	301	149	254	218	156	377	169	159	283	276	271	275	156	142	127	179	207	233	271	243	225	156	153	301	285	305	63	59	317	316	147	10	12	5	19		5	10	20	20	39	28	15	144	198	196
GCA_022228345.1	242	122	252	296	144	249	213	151	372	164	154	278	271	266	270	152	137	122	174	202	228	266	238	220	151	148	296	280	300	58	54	312	311	142	5	7		14	5		5	15	15	34	23	10	139	193	191
GCA_022228365.1	243	123	253	297	144	250	214	152	374	165	156	279	272	267	271	154	138	123	176	203	229	267	239	221	152	149	297	281	302	60	56	313	312	143	10	10	9	16	10	5		14	17	36	26	16	140	195	192
GCA_022228385.1	249	132	259	306	152	257	221	159	379	173	164	285	280	273	278	163	147	131	182	208	236	270	244	228	162	159	302	285	308	70	66	318	318	152	19	20	15	26	20	15	14		28	46	35	23	149	205	203
GCA_022228405.1	248	128	258	303	151	255	220	158	376	170	160	284	277	272	276	161	144	128	182	208	235	272	243	227	158	155	302	286	308	66	63	318	317	148	19	12	18	26	20	15	17	28		42	31	25	146	200	199
GCA_022228425.1	256	137	267	311	159	264	229	166	383	180	169	293	287	280	285	167	153	136	192	217	244	282	253	236	168	165	311	294	316	76	73	322	322	158	38	35	38	44	39	34	36	46	42		45	44	155	208	206
GCA_022228465.1	251	132	261	305	154	258	222	161	382	174	164	287	280	275	280	162	147	132	184	212	238	275	249	230	161	158	305	289	309	68	64	321	320	152	28	24	26	35	28	23	26	35	31	45		34	149	203	201
GCA_022228485.1	249	128	259	303	150	254	220	158	379	170	160	285	279	273	277	156	144	127	182	207	235	272	243	227	157	154	303	287	308	67	65	317	317	150	16	17	12	22	15	10	16	23	25	44	34		146	198	195
GCA_022869145.1	240	51	248	290	57	242	206	68	363	155	72	270	263	257	264	72	52	50	167	193	222	261	231	214	79	76	288	276	294	117	115	304	304	58	144	140	143	148	144	139	140	149	146	155	149	146		189	184
GCA_023592985.1	254	170	263	311	192	265	236	197	391	184	197	295	290	285	288	199	186	169	91	219	249	283	259	239	202	198	316	296	318	175	173	326	326	193	195	194	193	201	198	193	195	205	200	208	203	198	189		20
GCA_023616365.1	258	167	263	311	187	263	231	194	387	179	193	290	285	280	283	193	182	166	93	216	246	279	251	233	194	191	309	293	317	170	169	322	322	189	194	192	191	200	196	191	192	203	199	206	201	195	184	20
GCA_023743025.1	258	71	265	310	79	259	225	56	385	175	90	288	282	276	283	90	72	70	187	212	241	280	250	234	98	95	309	296	312	136	135	323	323	78	165	161	164	168	165	160	161	168	167	176	170	166	74	205	200
GCA_024433815.1	217	249	229	273	272	224	239	280	473	267	280	273	267	261	268	281	268	250	279	276	303	342	311	293	280	276	297	282	281	253	255	288	288	269	278	274	277	283	278	273	275	284	282	287	282	281	270	298	291
GCA_025762525.1	226	238	235	278	260	230	225	266	459	252	268	108	101	95	177	265	253	237	263	261	292	331	299	281	267	264	280	265	284	239	239	296	295	258	265	263	266	269	267	262	263	268	267	276	271	268	255	282	277
GCA_026198175.1	246	57	254	295	64	249	212	74	372	161	76	277	270	264	270	76	59	56	173	200	228	267	238	220	85	82	295	282	300	122	122	311	311	65	151	147	150	154	151	146	147	153	153	161	156	152	59	191	187
GCA_026198235.1	282	184	290	333	207	282	251	214	406	198	208	312	305	300	307	205	200	184	98	232	266	304	271	256	211	208	334	317	335	183	187	345	345	204	212	210	213	216	214	209	210	212	214	223	219	215	202	122	120
GCA_029523315.1	207	188	214	260	210	209	176	216	409	202	218	238	231	225	230	214	202	187	212	211	242	281	248	231	215	212	257	241	262	191	191	272	272	208	216	214	217	220	218	213	214	220	219	228	222	220	205	234	230
GCA_029524045.1	248	259	253	300	279	252	245	286	478	273	287	112	105	98	198	283	272	258	282	282	311	350	320	301	288	285	300	287	305	263	262	318	318	279	286	284	283	291	288	283	284	291	289	297	292	288	275	302	295
GCA_029663465.1	310	123	319	361	133	313	278	142	435	227	141	341	335	329	336	135	126	122	239	265	293	333	303	286	150	147	362	345	365	185	185	375	375	132	215	211	214	219	215	210	211	216	216	226	220	216	128	250	246
GCA_030067255.1	243	55	250	294	64	244	209	72	370	160	66	273	267	261	267	76	54	54	171	197	225	263	235	218	83	80	293	280	297	122	121	308	308	63	149	145	148	153	149	144	145	154	151	160	154	151	59	192	186
GCA_030785065.1	328	261	339	384	283	333	301	290	482	275	289	363	357	351	357	284	277	261	287	182	213	27	221	202	289	286	385	369	388	259	262	394	394	282	286	284	287	291	288	283	285	288	289	300	292	290	279	300	297
GCA_030822775.1	235	141	243	288	164	240	209	171	362	152	168	269	263	257	261	171	157	140	167	192	219	258	230	212	171	168	289	274	292	142	142	301	302	162	167	166	169	173	169	164	167	174	172	181	175	170	159	188	186
GCA_900493665.1	267	294	271	259	318	266	283	324	514	310	324	318	311	305	313	318	311	295	319	317	347	388	354	337	322	319	339	322	143	292	295	273	274	316	321	319	322	327	323	318	319	324	323	332	327	325	313	332	331
GCA_900505695.1	205	214	215	257	236	209	203	242	434	228	244	238	231	225	230	241	229	213	236	235	268	305	273	257	241	237	241	224	262	212	213	271	271	234	239	237	240	245	241	236	237	243	241	250	245	243	231	257	251
GCA_900507145.1	202	228	196	252	255	190	220	261	452	247	261	255	248	242	250	259	248	229	256	254	285	326	291	274	261	258	276	261	256	230	233	266	266	253	258	256	259	261	260	255	256	261	260	268	264	260	250	272	271
GCA_900774585.1	220	260	243	286	286	238	249	292	484	280	285	286	278	273	282	286	278	263	291	287	316	356	321	305	293	288	307	293	293	259	264	302	302	283	291	289	292	294	293	288	289	289	292	303	297	293	280	298	302
GCA_900775415.1	227	130	232	278	150	230	196	158	346	140	159	258	251	243	248	154	143	129	153	181	210	249	219	201	159	156	277	262	282	133	132	292	292	150	158	156	155	163	160	155	156	162	161	171	165	160	146	173	170
GCA_902507115.1	248	258	255	299	280	249	246	287	481	273	286	181	174	168	198	285	274	258	284	280	312	351	318	302	287	283	303	286	304	260	260	315	315	279	285	283	286	289	287	282	283	288	288	296	291	289	276	301	297
GCA_902507955.1	248	60	256	300	78	251	215	85	373	165	90	279	273	267	273	87	71	59	176	203	231	269	241	223	89	86	299	284	303	127	126	315	315	76	154	150	153	158	154	149	150	159	156	165	159	156	73	198	194
GCA_902508435.1	252	63	259	303	72	252	218	82	377	167	85	281	275	269	276	81	66	62	179	203	234	273	242	226	90	87	300	289	305	128	127	316	315	72	156	153	156	160	157	152	153	161	159	166	162	157	68	196	192
GCA_902723705.1	289	100	297	339	110	291	255	119	414	204	121	319	312	306	313	114	103	99	216	240	271	310	280	263	128	123	337	326	343	163	164	350	350	109	193	189	192	197	193	186	186	196	195	202	198	195	103	233	228
[truncated: 20 more columns]
