# Supplementary material for: Global molecular epidemiology of the incomplete CirA protein related to cefiderocol resistance in Klebsiella pneumoniae: a genome-based study
Source: Microbiol Spectr. 2025 Mar 19;13(5):e01410-24. doi: 10.1128/spectrum.01410-24 (PMC12054181; doi:10.1128/spectrum.01410-24)
Supplement: Table S1 — The 633 genomes containing incomplete cirA. [file spectrum.01410-24-s0008.xlsx]

## Sheet: 633 incomplete  cira
			Table S1 the 633 genomes containing incompltete cirA
Name	ST	Collection year	Countries	Continents	Mutations	Mutation_details	Mutaions'type	Remaining length
GCA_000163455.1	67	NA	NA	NA	stop gained nt.489snp	stop gained c.489G>A p.Trp163*	stop gained	163
GCA_000240185.2	11	NA	NA	NA	frameshift nt.1400del	frameshift variant c.1400delA p.Asn467fs	frameshift	467
GCA_900635995.1	375	1911	USA	North America	frameshift nt.475del	frameshift variant c.475delA p.Ile159fs	frameshift	159
GCA_000300835.1	37	2008	Spain	Europe	stop gained nt.1197snp	stop gained c.1197T>A p.Tyr399*	stop gained	399
GCA_000465975.2	29	2015	Australia	Oceania	frameshift nt.475del	frameshift variant c.475delA p.Ile159fs	frameshift	159
GCA_000474015.1	86	2014	NA	NA	stop gained nt.1684snp	stop gained c.1684C>T p.Gln562*	stop gained	562
GCA_000492915.1	111	2013	NA	NA	stop gained nt.1100snp	stop gained c.1100G>A p.Trp367*	stop gained	367
GCA_000499865.1	37	2013	Spain	Europe	stop gained nt.1197snp	stop gained c.1197T>A p.Tyr399*	stop gained	399
GCA_000499885.1	37	2013	Spain	Europe	stop gained nt.1197snp	stop gained c.1197T>A p.Tyr399*	stop gained	399
GCA_000529645.1	86	2011	NA	NA	stop gained nt.1684snp	stop gained c.1684C>T p.Gln562*	stop gained	562
GCA_000566765.1	86	2008	USA	North America	stop gained nt.1684snp	stop gained c.1684C>T p.Gln562*	stop gained	562
GCA_000693075.1	592	2012	USA	North America	stop gained nt.957snp	stop gained c.957T>G p.Tyr319*	stop gained	319
GCA_000694515.1	35	2013	USA	North America	stop gained nt.173snp	stop gained c.173T>A p.Leu58*	stop gained	58
GCA_001534855.2	359	2018	USA	North America	frameshift nt.1083del	frameshift variant c.1083delG p.Phe362fs	frameshift	362
GCA_001598715.1	91	2016	NA	NA	frameshift nt.1523dup	frameshift variant c.1523dupG p.Lys509fs	frameshift	509
GCA_001708225.1	23	2019	China	Asia	frameshift nt.1057-1070dup	frameshift variant c.1057 1070dupTCAACGTCGGCCAG p.Tyr359fs	frameshift	359
GCA_002104365.1	340	2019	NA	NA	disrupted by ISKpn1	interrupted by ISKpn1 Family: IS3	interruption	155
GCA_002152825.1	15	2020	USA	North America	disrupted by IS15DIV	interrupted by IS15DIV Family: IS6	interruption	576
GCA_002185465.2	258	2017	USA	North America	stop gained nt.1548snp	stop gained c.1548T>A p.Tyr516*	stop gained	516
GCA_002262275.1	11	2016	China	Asia	stop gained nt.469snp	stop gained c.469A>T p.Lys157*	stop gained	157
GCA_002813595.1	23	2014	Singapore	Asia	stop gained nt.173snp	stop gained c.173T>A p.Leu58*	stop gained	58
GCA_002856915.1	NA	2016	USA	North America	disrupted by prophage	interrupted after 547aa by prophage	interruption	547
GCA_002935445.2	1496	2014	USA	North America	disrupted by IS903B	interrupted by IS903B Family: IS5	interruption	504
GCA_003065165.1	3690	2015	USA	North America	frameshift nt.82-92dup	frameshift variant c.82 92dupAATGAAGAAAC p.Leu32fs	frameshift	32
GCA_003115575.1	359	2015	NA	NA	frameshift nt.1083del	frameshift variant c.1083delG p.Phe362fs	frameshift	362
GCA_003115595.1	359	2015	NA	NA	frameshift nt.1083del	frameshift variant c.1083delG p.Phe362fs	frameshift	362
GCA_003194935.1	86	2015	NA	NA	stop gained nt.1684snp	stop gained c.1684C>T p.Gln562*	stop gained	562
GCA_003321225.1	11	2012	NA	NA	frameshift nt.1008-1012dup	frameshift variant c.1008 1012dupGCGCC p.His338fs	frameshift	338
GCA_003346525.1	14	2016	Algeria	Africa	stop gained nt.520snp	stop gained c.520C>T p.Gln174*	stop gained	174
GCA_004004995.1	11	2011	France	Europe	disrupted by ISEcp1	interrupted by ISEcp1 Family: IS1380	interruption	156
GCA_004295405.1	23	2014	India	Asia	stop gained nt.1096snp	stop gained c.1096G>T p.Glu366*	stop gained	366
GCA_004832695.1	16	2011	Thailand	Asia	frameshift nt.474-475ins	frameshift variant c.474 475insT p.Ile159fs	frameshift	159
GCA_005504075.1	11	2014	China	Asia	disrupted by ISKpn14	interrupted after 174aa by ISKpn14 Family: IS1	interruption	174
GCA_006131335.1	86	2013	China	Asia	stop gained nt.1684snp	stop gained c.1684C>T p.Gln562*	stop gained	562
GCA_008120045.1	2211	2011	UK	Europe	frameshift nt.1083del	frameshift variant c.1083delG p.Phe362fs	frameshift	362
GCA_008120075.1	2211	2011	UK	Europe	frameshift nt.1083del	frameshift variant c.1083delG p.Phe362fs	frameshift	362
GCA_008374875.1	101	2015	France	Europe	stop gained nt.1173snp	stop gained c.1173G>A p.Trp391*	stop gained	391
GCA_008572855.1	86	2019	Singapore	Asia	frameshift nt.1150del	frameshift variant c.1150delC p.His384fs	frameshift	384
GCA_008572915.1	86	2021	Singapore	Asia	frameshift nt.1150del	frameshift variant c.1150delC p.His384fs	frameshift	384
GCA_008572935.1	893	2022	Singapore	Asia	frameshift nt.156-157dup	frameshift variant c.156 157dupCA p.Ile53fs	frameshift	53
GCA_008572955.1	420	2022	Singapore	Asia	stop gained nt.1024snp	stop gained c.1024A>T p.Lys342*	stop gained	342
GCA_008634565.1	15	2017	China	Asia	frameshift nt.447-468del	frameshift variant c.447 468delTGGGGTGGTCAACATTATTACC p.Gly150fs	frameshift	150
GCA_008867545.1	512	2018	Spain	Europe	stop gained nt.722snp	stop gained c.722G>A p.Trp241*	stop gained	241
GCA_009661415.2	26	2019	Russia	Europe	frameshift nt.1083del	frameshift variant c.1083delG p.Phe362fs	frameshift	362
GCA_009661805.2	147	2018	Russia	Europe	frameshift nt.1814del	frameshift variant c.1814delG p.Gly605fs	frameshift	605
GCA_009695525.1	23	2018	India	Asia	stop gained nt.1096snp	stop gained c.1096G>T p.Glu366*	stop gained	366
GCA_009723805.1	11	2018	China	Asia	disrupted by ISKpn14	interrupted after 334aa by ISKpn14 Family: IS1	interruption	334
GCA_010586985.1	10	2019	USA	North America	frameshift nt.1083del	frameshift variant c.1083delG p.Phe362fs	frameshift	362
GCA_012971645.1	86	2018	South Korea	Asia	stop gained nt.1684snp	stop gained c.1684C>T p.Gln562*	stop gained	562
GCA_013134675.1	11	2020	Poland	Europe	frameshift nt.955del	frameshift variant c.955delT p.Tyr319fs	frameshift	319
GCA_013521185.1	15	2023	Portugal	Europe	frameshift nt.371del	frameshift variant c.371delT p.Ile124fs	frameshift	124
GCA_013704985.1	359	2023	UK	Europe	frameshift nt.1083del	frameshift variant c.1083delG p.Phe362fs	frameshift	362
GCA_014286065.1	23	2023	China	Asia	stop gained nt.682snp	stop gained c.682G>T p.Glu228*	stop gained	228
GCA_014289015.1	42	2023	China	Asia	stop gained nt.1392snp	stop gained c.1392G>A p.Trp464*	stop gained	464
GCA_014673015.1	4847	2023	India	Asia	stop gained nt.722snp	stop gained c.722G>A p.Trp241*	stop gained	241
GCA_014725775.1	86	2023	Singapore	Asia	frameshift nt.1150del	frameshift variant c.1150delC p.His384fs	frameshift	384
GCA_014903565.1	268	2021	USA	North America	stop gained nt.1161snp	stop gained c.1161T>A p.Tyr387*	stop gained	387
GCA_015138775.1	20	2023	Japan	Asia	disrupted by ISEcp1	interrupted by ISEcp1 Family: IS1380	deletion	632
GCA_015207995.1	86	2023	Russia	Europe	stop gained nt.1684snp	stop gained c.1684C>T p.Gln562*	stop gained	562
GCA_015209025.1	15	2021	South Africa	Africa	disrupted by prophage	interrupted after 438aa by prophage	interruption	438
GCA_015283665.1	86	2022	China	Asia	stop gained nt.1684snp	stop gained c.1684C>T p.Gln562*	stop gained	562
GCA_015910145.1	376	2014	Canada	North America	inframe nt.667-1800del	internal deletion nt667to1800	deletion	65
GCA_016527085.1	34	2022	Portugal	Europe	frameshift nt.1083del	frameshift variant c.1083delG p.Phe362fs	frameshift	362
GCA_016634825.1	86	2013	Australia	Oceania	stop gained nt.1684snp	stop gained c.1684C>T p.Gln562*	stop gained	562
GCA_016635355.1	147	2013	Australia	Oceania	frameshift nt.52dup	frameshift variant c.52dupT p.Ser18fs	frameshift	18
GCA_016748355.1	11	2013	China	Asia	stop gained nt.469snp	stop gained c.469A>T p.Lys157*	stop gained	157
GCA_016749895.1	11	2015	China	Asia	stop gained nt.469snp	stop gained c.469A>T p.Lys157*	stop gained	157
GCA_016750085.1	11	2015	China	Asia	stop gained nt.469snp	stop gained c.469A>T p.Lys157*	stop gained	157
GCA_016750435.1	11	2015	China	Asia	stop gained nt.469snp	stop gained c.469A>T p.Lys157*	stop gained	157
GCA_016762295.1	420	2014	NA	NA	disrupted by ISKpn74	interrupted by ISKpn74 Family: IS5	interruption	598
GCA_017743115.1	660	2015	China	Asia	deletion from start, 72aa left	deletion from start, 72aa left	truncation	72
GCA_017815715.1	420	2016	China	Asia	stop gained nt.1024snp	stop gained c.1024A>T p.Lys342*	stop gained	342
GCA_017942305.1	23	2014	USA	North America	stop gained nt.1264snp	stop gained c.1264C>T p.Gln422*	stop gained	422
GCA_017973395.1	91	2014	Denmark	Europe	frameshift nt.1523dup	frameshift variant c.1523dupG p.Lys509fs	frameshift	509
GCA_017973405.1	67	2016	Denmark	Europe	stop gained nt.489snp	stop gained c.489G>A p.Trp163*	stop gained	163
GCA_018108375.1	14	2015	Malaysia	Asia	frameshift nt.1218del	frameshift variant c.1218delC p.Val407fs	frameshift	407
GCA_018138585.1	86	2013	Russia	Europe	stop gained nt.1684snp	stop gained c.1684C>T p.Gln562*	stop gained	562
GCA_018420535.1	258	2020	Germany	Europe	frameshift nt.1115-1125del	frameshift variant c.1115 1125delCGCTGGCGCTG p.Pro372fs	frameshift	372
GCA_018421275.1	35	2017	Germany	Europe	frameshift nt.475dup	frameshift variant c.475dupA p.Ile159fs	frameshift	159
GCA_019165465.1	86	2010	China	Asia	stop gained nt.1684snp	stop gained c.1684C>T p.Gln562*	stop gained	562
GCA_019165595.1	86	2009	China	Asia	stop gained nt.1684snp	stop gained c.1684C>T p.Gln562*	stop gained	562
GCA_019165675.1	86	2011	China	Asia	stop gained nt.1684snp	stop gained c.1684C>T p.Gln562*	stop gained	562
GCA_019165785.1	111	2011	China	Asia	frameshift nt.889del	frameshift variant c.889delG p.Val297fs	frameshift	297
GCA_019249465.1	512	2015	Spain	Europe	stop gained nt.722snp	stop gained c.722G>A p.Trp241*	stop gained	241
GCA_019401055.1	15	2018	China	Asia	stop gained nt.88snp	stop gained c.88G>T p.Glu30*	stop gained	30
GCA_019401185.1	86	2018	China	Asia	stop gained nt.1684snp	stop gained c.1684C>T p.Gln562*	stop gained	562
GCA_019837365.1	252	2016	India	Asia	frameshift nt.1709del	frameshift variant c.1709delA p.Asn570fs	frameshift	570
GCA_019928505.1	1	2014	USA	North America	frameshift nt.1240dup	frameshift variant c.1240dupG p.Ala414fs	frameshift	414
GCA_020119695.1	512	2015	Switzerland	Europe	frameshift nt.1695-1699dup	frameshift variant c.1695 1699dupGTTCC p.His567fs	frameshift	567
GCA_020121015.1	86	2015	Switzerland	Europe	stop gained nt.1684snp	stop gained c.1684C>T p.Gln562*	stop gained	562
GCA_020149895.1	359	2016	Australia	Oceania	frameshift nt.1083del	frameshift variant c.1083delG p.Phe362fs	frameshift	362
GCA_020481285.1	86	2012	China	Asia	stop gained nt.1684snp	stop gained c.1684C>T p.Gln562*	stop gained	562
GCA_020481825.1	11	2011	China	Asia	C-terminus lost after nt.1836	diverse after 612aa by missing C-terminus, a new 1929nt variant?	deletion	612
GCA_020481855.1	11	2009	China	Asia	C-terminus lost after nt.1836	diverse after 612aa by missing C-terminus, a new 1929nt variant?	deletion	612
GCA_020481885.1	11	2009	China	Asia	C-terminus lost after nt.1836	diverse after 612aa by missing C-terminus, a new 1929nt variant?	deletion	612
GCA_020481925.1	11	2009	China	Asia	C-terminus lost after nt.1836	diverse after 612aa by missing C-terminus, a new 1929nt variant?	deletion	612
GCA_020482005.1	11	2009	China	Asia	C-terminus lost after nt.1836	diverse after 612aa by missing C-terminus, a new 1929nt variant?	deletion	612
GCA_020482085.1	11	2009	China	Asia	C-terminus lost after nt.1836	diverse after 612aa by missing C-terminus, a new 1929nt variant?	deletion	612
GCA_020482095.1	11	2010	China	Asia	C-terminus lost after nt.1836	diverse after 612aa by missing C-terminus, a new 1929nt variant?	deletion	612
GCA_020482125.1	11	2010	China	Asia	C-terminus lost after nt.1836	diverse after 612aa by missing C-terminus, a new 1929nt variant?	deletion	612
GCA_020482165.1	11	2009	China	Asia	C-terminus lost after nt.1836	diverse after 612aa by missing C-terminus, a new 1929nt variant?	deletion	612
GCA_020482245.1	11	2010	China	Asia	C-terminus lost after nt.1836	diverse after 612aa by missing C-terminus, a new 1929nt variant?	deletion	612
GCA_020482305.1	11	2010	China	Asia	C-terminus lost after nt.1836	diverse after 612aa by missing C-terminus, a new 1929nt variant?	deletion	612
GCA_020482335.1	11	2010	China	Asia	C-terminus lost after nt.1836	diverse after 612aa by missing C-terminus, a new 1929nt variant?	deletion	612
GCA_020482385.1	11	2009	China	Asia	C-terminus lost after nt.1836	diverse after 612aa by missing C-terminus, a new 1929nt variant?	deletion	612
GCA_020482465.1	11	2008	China	Asia	C-terminus lost after nt.1836	diverse after 612aa by missing C-terminus, a new 1929nt variant?	deletion	612
GCA_020482495.1	11	2008	China	Asia	C-terminus lost after nt.1836	diverse after 612aa by missing C-terminus, a new 1929nt variant?	deletion	612
GCA_020525885.1	86	2013	France	Europe	stop gained nt.1684snp	stop gained c.1684C>T p.Gln562*	stop gained	562
GCA_020577155.1	15	2012	Spain	Europe	stop gained nt.166snp	stop gained c.166C>T p.Gln56*	stop gained	56
GCA_020911785.1	2643	2018	China	Asia	frameshift nt.541del	frameshift variant c.541delG p.Asp181fs	frameshift	181
GCA_020911805.1	23	2019	China	Asia	inframe nt.659-1792del	internal deletion 840variant nt659to1792	deletion	65
GCA_021230035.1	NA	2019	USA	North America	stop gained nt.712snp	stop gained c.712G>T p.Glu238*	stop gained	238
GCA_021261665.1	23	2017	USA	North America	stop gained nt.1264snp	stop gained c.1264C>T p.Gln422*	stop gained	422
GCA_021261785.1	23	2017	USA	North America	stop gained nt.1264snp	stop gained c.1264C>T p.Gln422*	stop gained	422
GCA_021263045.1	5755	2021	USA	North America	frameshift nt.1068del	frameshift variant c.1068delC p.Ser357fs	frameshift	357
GCA_021264175.1	5755	2018	USA	North America	frameshift nt.1068del	frameshift variant c.1068delC p.Ser357fs	frameshift	357
GCA_021266565.1	23	2019	USA	North America	stop gained nt.1264snp	stop gained c.1264C>T p.Gln422*	stop gained	422
GCA_021414405.1	828	2018	China	Asia	stop gained nt.1374snp	stop gained c.1374C>G p.Tyr458*	stop gained	458
GCA_021530755.1	11	2017	China	Asia	stop gained nt.488snp	stop gained c.488G>A p.Trp163*	stop gained	163
GCA_021777805.1	34	2019	UK	Europe	frameshift nt.1083del	frameshift variant c.1083delG p.Phe362fs	frameshift	362
GCA_021778175.1	34	2019	UK	Europe	frameshift nt.1083del	frameshift variant c.1083delG p.Phe362fs	frameshift	362
GCA_021782965.1	34	2019	UK	Europe	frameshift nt.1083del	frameshift variant c.1083delG p.Phe362fs	frameshift	362
GCA_021789345.1	34	2022	UK	Europe	frameshift nt.1083del	frameshift variant c.1083delG p.Phe362fs	frameshift	362
GCA_021795365.1	34	2022	UK	Europe	frameshift nt.1083del	frameshift variant c.1083delG p.Phe362fs	frameshift	362
GCA_021795665.1	34	2022	UK	Europe	frameshift nt.1083del	frameshift variant c.1083delG p.Phe362fs	frameshift	362
GCA_021800205.1	34	2022	UK	Europe	frameshift nt.1083del	frameshift variant c.1083delG p.Phe362fs	frameshift	362
GCA_021800655.1	34	2018	UK	Europe	frameshift nt.1083del	frameshift variant c.1083delG p.Phe362fs	frameshift	362
GCA_021801165.1	359	2019	UK	Europe	frameshift nt.1083del	frameshift variant c.1083delG p.Phe362fs	frameshift	362
GCA_021807515.1	NA	2019	UK	Europe	frameshift nt.475dup	frameshift variant c.475dupA p.Ile159fs	frameshift	159
GCA_021808845.1	34	2019	UK	Europe	frameshift nt.1083del	frameshift variant c.1083delG p.Phe362fs	frameshift	362
GCA_022072965.1	16	2013	USA	North America	frameshift nt.475del	frameshift variant c.475delA p.Ile159fs	frameshift	159
GCA_021814045.1	34	2019	UK	Europe	frameshift nt.1083del	frameshift variant c.1083delG p.Phe362fs	frameshift	362
GCA_021851085.1	23	2021	Japan	Asia	stop gained nt.173snp	stop gained c.173T>A p.Leu58*	stop gained	58
GCA_021851595.1	23	2021	Japan	Asia	stop gained nt.1726snp	stop gained c.1726A>T p.Lys576*	stop gained	576
GCA_021853115.1	86	2021	Japan	Asia	stop gained nt.1684snp	stop gained c.1684C>T p.Gln562*	stop gained	562
GCA_021853455.1	86	2020	Japan	Asia	stop gained nt.1684snp	stop gained c.1684C>T p.Gln562*	stop gained	562
GCA_021853475.1	86	2020	Japan	Asia	stop gained nt.1684snp	stop gained c.1684C>T p.Gln562*	stop gained	562
GCA_021853555.1	86	2020	Japan	Asia	stop gained nt.1684snp	stop gained c.1684C>T p.Gln562*	stop gained	562
GCA_021853865.1	86	2020	Japan	Asia	stop gained nt.1684snp	stop gained c.1684C>T p.Gln562*	stop gained	562
GCA_021854195.1	86	2019	Japan	Asia	stop gained nt.1684snp	stop gained c.1684C>T p.Gln562*	stop gained	562
GCA_021871135.2	147	2017	USA	North America	disrupted by ISKpn26	interrupted by ISKpn26 Family: IS5	interruption	87
GCA_021871505.2	13	2017	USA	North America	frameshift nt.1050del	frameshift variant c.1050delC p.Gly351fs	frameshift	351
GCA_021871915.1	86	2020	Japan	Asia	stop gained nt.1684snp	stop gained c.1684C>T p.Gln562*	stop gained	562
GCA_021872035.1	86	2020	Japan	Asia	stop gained nt.1684snp	stop gained c.1684C>T p.Gln562*	stop gained	562
GCA_021872175.1	23	2020	Japan	Asia	frameshift nt.1229del	frameshift variant c.1229delG p.Gly410fs	frameshift	410
GCA_021872395.1	23	2020	Japan	Asia	stop gained nt.1508snp	stop gained c.1508G>A p.Trp503*	stop gained	503
GCA_021872455.1	23	2020	Japan	Asia	frameshift nt.233-234del	frameshift variant c.233 234delTC p.Leu78fs	frameshift	78
GCA_021872875.1	86	2020	Japan	Asia	stop gained nt.1684snp	stop gained c.1684C>T p.Gln562*	stop gained	562
GCA_021873055.1	23	2020	Japan	Asia	frameshift nt.1229del	frameshift variant c.1229delG p.Gly410fs	frameshift	410
GCA_021873235.1	86	2020	Japan	Asia	stop gained nt.1684snp	stop gained c.1684C>T p.Gln562*	stop gained	562
GCA_021874375.1	34	2020	Japan	Asia	frameshift nt.1083del	frameshift variant c.1083delG p.Phe362fs	frameshift	362
GCA_021874455.1	23	2020	Japan	Asia	frameshift nt.1229del	frameshift variant c.1229delG p.Gly410fs	frameshift	410
GCA_021874715.1	86	2020	Japan	Asia	stop gained nt.1684snp	stop gained c.1684C>T p.Gln562*	stop gained	562
GCA_021876915.1	26	2021	South Africa	Africa	frameshift nt.1083del	frameshift variant c.1083delG p.Phe362fs	frameshift	362
GCA_021878655.1	359	2019	UK	Europe	frameshift nt.1083del	frameshift variant c.1083delG p.Phe362fs	frameshift	362
GCA_021897135.2	26	2019	USA	North America	frameshift nt.1083del	frameshift variant c.1083delG p.Phe362fs	frameshift	362
GCA_021898095.1	16	2016	USA	North America	frameshift nt.1314dup	frameshift variant c.1314dupC p.Val439fs	frameshift	439
GCA_021903735.2	359	2019	USA	North America	frameshift nt.1083del	frameshift variant c.1083delG p.Phe362fs	frameshift	362
GCA_021915795.1	NA	2018	Norway	Europe	frameshift nt.1083del	frameshift variant c.1083delG p.Phe362fs	frameshift	362
GCA_021916985.1	37	2019	Norway	Europe	frameshift nt.475del	frameshift variant c.475delA p.Ile159fs	frameshift	159
GCA_021918705.1	359	2019	Norway	Europe	frameshift nt.1083del	frameshift variant c.1083delG p.Phe362fs	frameshift	362
GCA_021919085.1	359	2019	Norway	Europe	frameshift nt.1083del	frameshift variant c.1083delG p.Phe362fs	frameshift	362
GCA_021919355.1	26	2019	Norway	Europe	frameshift nt.1083del	frameshift variant c.1083delG p.Phe362fs	frameshift	362
GCA_021919465.1	20	2020	Norway	Europe	frameshift nt.295dup	frameshift variant c.295dupC p.Leu99fs	frameshift	99
GCA_021919685.1	359	2020	Norway	Europe	frameshift nt.1083del	frameshift variant c.1083delG p.Phe362fs	frameshift	362
GCA_021920025.1	359	2020	Norway	Europe	frameshift nt.1083del	frameshift variant c.1083delG p.Phe362fs	frameshift	362
GCA_021920545.1	26	2020	Norway	Europe	frameshift nt.1083del	frameshift variant c.1083delG p.Phe362fs	frameshift	362
GCA_021920585.1	26	2018	Norway	Europe	frameshift nt.1083del	frameshift variant c.1083delG p.Phe362fs	frameshift	362
GCA_021921545.1	26	2018	Norway	Europe	frameshift nt.1083del	frameshift variant c.1083delG p.Phe362fs	frameshift	362
GCA_021924485.1	359	2022	Norway	Europe	frameshift nt.1083del	frameshift variant c.1083delG p.Phe362fs	frameshift	362
GCA_021925905.1	359	2018	Norway	Europe	frameshift nt.1083del	frameshift variant c.1083delG p.Phe362fs	frameshift	362
GCA_021927165.1	359	2022	Norway	Europe	frameshift nt.1083del	frameshift variant c.1083delG p.Phe362fs	frameshift	362
GCA_021927505.1	4273	2020	Norway	Europe	frameshift nt.1083del	frameshift variant c.1083delG p.Phe362fs	frameshift	362
GCA_021927585.1	359	2020	Norway	Europe	frameshift nt.1083del	frameshift variant c.1083delG p.Phe362fs	frameshift	362
GCA_021928235.1	26	2019	Norway	Europe	frameshift nt.1083del	frameshift variant c.1083delG p.Phe362fs	frameshift	362
GCA_021929915.1	26	2022	Norway	Europe	frameshift nt.1083del	frameshift variant c.1083delG p.Phe362fs	frameshift	362
GCA_021930035.1	437	2020	Spain	Europe	frameshift nt.761dup	frameshift variant c.761dupG p.Phe255fs	frameshift	255
GCA_024650305.1	16	2016	NA	NA	frameshift nt.887del	frameshift variant c.887delA p.Lys296fs	frameshift	296
GCA_024650985.1	16	2016	NA	NA	frameshift nt.887del	frameshift variant c.887delA p.Lys296fs	frameshift	296
GCA_024651145.1	16	2016	NA	NA	frameshift nt.887del	frameshift variant c.887delA p.Lys296fs	frameshift	296
GCA_021935075.1	136	2019	Australia	Oceania	stop gained nt.163snp	stop gained c.163C>T p.Gln55*	stop gained	55
GCA_021938435.1	26	2021	USA	North America	frameshift nt.1083del	frameshift variant c.1083delG p.Phe362fs	frameshift	362
GCA_021939275.1	4509	2020	Australia	Oceania	inframe nt.787-792dup	conservative inframe insertion c.787 792dupGATTCC p.Asp263 Ser264dup	inframe insertion	659
GCA_021940795.1	3345	2019	Australia	Oceania	frameshift nt.227del	frameshift variant c.227delT p.Val76fs	frameshift	76
GCA_021955125.1	11	2022	China	Asia	C-terminus lost after nt.1836	diverse after 612aa by missing C-terminus, a new 1929nt variant?	deletion	612
GCA_021968055.1	11	2019	China	Asia	C-terminus lost after nt.1836	diverse after 612aa by missing C-terminus, a new 1929nt variant?	deletion	612
GCA_021969635.1	15	2018	USA	North America	disrupted by IS903B	interrupted by IS903B Family: IS5	interruption	600
GCA_021971015.2	26	2020	USA	North America	frameshift nt.1083del	frameshift variant c.1083delG p.Phe362fs	frameshift	362
GCA_021971275.2	376	2021	USA	North America	inframe nt.659-1792del	internal deletion 840variant nt659to1792	deletion	65
GCA_021973915.1	4660	2020	Norway	Europe	frameshift nt.21del	frameshift variant c.21delT p.Phe7fs	frameshift	7
GCA_021974575.1	4664	2022	Norway	Europe	stop gained nt.520snp	stop gained c.520C>T p.Gln174*	stop gained	174
GCA_021974955.1	26	2021	Norway	Europe	frameshift nt.1083del	frameshift variant c.1083delG p.Phe362fs	frameshift	362
GCA_021974975.1	359	2021	Norway	Europe	frameshift nt.1083del	frameshift variant c.1083delG p.Phe362fs	frameshift	362
GCA_021975355.1	26	2021	Norway	Europe	frameshift nt.1083del	frameshift variant c.1083delG p.Phe362fs	frameshift	362
GCA_021975515.1	26	2021	Norway	Europe	frameshift nt.1083del	frameshift variant c.1083delG p.Phe362fs	frameshift	362
GCA_021975715.1	26	2021	Norway	Europe	frameshift nt.1083del	frameshift variant c.1083delG p.Phe362fs	frameshift	362
GCA_021976395.1	NA	2019	Norway	Europe	stop gained nt.1846snp	stop gained c.1846C>T p.Gln616*	stop gained	616
GCA_021976995.1	26	2018	Norway	Europe	frameshift nt.1083del	frameshift variant c.1083delG p.Phe362fs	frameshift	362
GCA_021978055.1	26	2020	Norway	Europe	frameshift nt.1083del	frameshift variant c.1083delG p.Phe362fs	frameshift	362
GCA_021978375.1	26	2021	Norway	Europe	frameshift nt.1083del	frameshift variant c.1083delG p.Phe362fs	frameshift	362
GCA_021979695.1	26	2019	Norway	Europe	frameshift nt.1083del	frameshift variant c.1083delG p.Phe362fs	frameshift	362
GCA_021979755.1	26	2019	Norway	Europe	frameshift nt.1083del	frameshift variant c.1083delG p.Phe362fs	frameshift	362
GCA_021979915.1	26	2019	Norway	Europe	frameshift nt.1083del	frameshift variant c.1083delG p.Phe362fs	frameshift	362
GCA_021993515.1	86	2015	NA	NA	inframe nt.659-1792del	internal deletion 840variant nt659to1792	deletion	65
GCA_022011985.1	5559	2023	China	Asia	stop gained nt.1684snp	stop gained c.1684C>T p.Gln562*	stop gained	562
GCA_022016655.2	1189	2019	USA	North America	stop gained nt.910snp	stop gained c.910C>T p.Gln304*	stop gained	304
GCA_022025335.1	307	2019	Germany	Europe	frameshift nt.903dup	frameshift variant c.903dupT p.Pro302fs	frameshift	302
GCA_022025375.1	NA	2020	Germany	Europe	frameshift nt.903dup	frameshift variant c.903dupT p.Pro302fs	frameshift	302
GCA_022025395.1	307	2019	Germany	Europe	frameshift nt.903dup	frameshift variant c.903dupT p.Pro302fs	frameshift	302
GCA_022025415.1	307	2020	Germany	Europe	frameshift nt.903dup	frameshift variant c.903dupT p.Pro302fs	frameshift	302
GCA_022026495.2	462	2019	USA	North America	disrupted by IS15DIV	interrupted by IS15DIV Family: IS6	interruption	305
GCA_022031435.1	252	2019	NA	NA	frameshift nt.1709del	frameshift variant c.1709delA p.Asn570fs	frameshift	570
GCA_022034275.1	258	2014	USA	North America	frameshift nt.495del	frameshift variant c.495delG p.Thr166fs	frameshift	166
GCA_022036455.2	258	2019	USA	North America	disrupted by ISKpn25	interrupted by ISKpn25 Family: ISL3	interruption	300
GCA_024651895.1	16	2016	NA	NA	frameshift nt.887del	frameshift variant c.887delA p.Lys296fs	frameshift	296
GCA_022041675.1	359	2018	Norway	Europe	frameshift nt.1083del	frameshift variant c.1083delG p.Phe362fs	frameshift	362
GCA_022049285.1	NA	2023	Australia	Oceania	stop gained nt.53snp	stop gained c.53C>A p.Ser18*	stop gained	18
GCA_022049545.1	NA	2019	Australia	Oceania	stop gained nt.53snp	stop gained c.53C>A p.Ser18*	stop gained	18
GCA_022053765.1	NA	2017	Qatar	Asia	frameshift nt.1709del	frameshift variant c.1709delA p.Asn570fs	frameshift	570
GCA_022055945.1	252	2019	Qatar	Asia	frameshift nt.1709del	frameshift variant c.1709delA p.Asn570fs	frameshift	570
GCA_022056205.1	376	2019	Qatar	Asia	inframe nt.659-1792del	internal deletion 840variant nt659to1792	deletion	65
GCA_022056265.1	220	2020	Qatar	Asia	frameshift nt.367dup	frameshift variant c.367dupT p.Trp123fs	frameshift	123
GCA_022061365.1	258	2019	USA	North America	frameshift nt.288del	frameshift variant c.288delC p.Tyr97fs	frameshift	97
GCA_022061545.1	258	2020	USA	North America	frameshift nt.288del	frameshift variant c.288delC p.Tyr97fs	frameshift	97
GCA_022061785.1	258	2020	USA	North America	frameshift nt.288del	frameshift variant c.288delC p.Tyr97fs	frameshift	97
GCA_022061805.1	258	2020	USA	North America	frameshift nt.288del	frameshift variant c.288delC p.Tyr97fs	frameshift	97
GCA_022061845.1	258	2019	USA	North America	frameshift nt.288del	frameshift variant c.288delC p.Tyr97fs	frameshift	97
GCA_022072805.1	307	2013	USA	North America	stop gained nt.722snp	stop gained c.722G>A p.Trp241*	stop gained	241
GCA_021809005.2	16	2019	USA	North America	frameshift nt.450-451dup	frameshift variant c.450 451dupGG p.Val151fs	frameshift	151
GCA_022081095.1	307	2018	USA	North America	frameshift nt.752del	frameshift variant c.752delC p.Ala251fs	frameshift	251
GCA_022105015.1	34	2015	UK	Europe	frameshift nt.1083del	frameshift variant c.1083delG p.Phe362fs	frameshift	362
GCA_022105335.1	34	2014	UK	Europe	frameshift nt.1083del	frameshift variant c.1083delG p.Phe362fs	frameshift	362
GCA_022105755.1	34	2015	UK	Europe	frameshift nt.1083del	frameshift variant c.1083delG p.Phe362fs	frameshift	362
GCA_022109655.1	34	2015	UK	Europe	frameshift nt.1083del	frameshift variant c.1083delG p.Phe362fs	frameshift	362
GCA_022110155.1	34	2015	UK	Europe	frameshift nt.1083del	frameshift variant c.1083delG p.Phe362fs	frameshift	362
GCA_022110195.1	34	2014	UK	Europe	frameshift nt.1083del	frameshift variant c.1083delG p.Phe362fs	frameshift	362
GCA_900085205.1	359	2004	UK	Europe	frameshift nt.1083del	frameshift variant c.1083delG p.Phe362fs	frameshift	362
GCA_022115395.1	15	2015	UK	Europe	stop gained nt.1222snp	stop gained c.1222A>T p.Lys408*	stop gained	408
GCA_022115675.1	34	2015	UK	Europe	frameshift nt.1083del	frameshift variant c.1083delG p.Phe362fs	frameshift	362
GCA_022116395.1	34	2015	UK	Europe	frameshift nt.1083del	frameshift variant c.1083delG p.Phe362fs	frameshift	362
GCA_022116495.1	34	2015	UK	Europe	frameshift nt.1083del	frameshift variant c.1083delG p.Phe362fs	frameshift	362
GCA_022121065.1	359	2014	UK	Europe	frameshift nt.1083del	frameshift variant c.1083delG p.Phe362fs	frameshift	362
GCA_022122185.1	34	2014	UK	Europe	frameshift nt.1083del	frameshift variant c.1083delG p.Phe362fs	frameshift	362
GCA_022127145.1	86	NA	Viet Nam	Asia	stop gained nt.1684snp	stop gained c.1684C>T p.Gln562*	stop gained	562
GCA_022127165.1	86	NA	Viet Nam	Asia	stop gained nt.1684snp	stop gained c.1684C>T p.Gln562*	stop gained	562
GCA_022139665.1	34	2014	UK	Europe	frameshift nt.1083del	frameshift variant c.1083delG p.Phe362fs	frameshift	362
GCA_022139705.1	34	2014	UK	Europe	frameshift nt.1083del	frameshift variant c.1083delG p.Phe362fs	frameshift	362
GCA_022144965.1	34	2015	UK	Europe	frameshift nt.1083del	frameshift variant c.1083delG p.Phe362fs	frameshift	362
GCA_022150575.1	34	2015	UK	Europe	frameshift nt.1083del	frameshift variant c.1083delG p.Phe362fs	frameshift	362
GCA_022150685.1	34	2015	UK	Europe	frameshift nt.1083del	frameshift variant c.1083delG p.Phe362fs	frameshift	362
GCA_900085955.1	26	2006	UK	Europe	frameshift nt.1083del	frameshift variant c.1083delG p.Phe362fs	frameshift	362
GCA_022153065.1	34	2015	UK	Europe	frameshift nt.1083del	frameshift variant c.1083delG p.Phe362fs	frameshift	362
GCA_022153505.1	34	2014	UK	Europe	frameshift nt.1083del	frameshift variant c.1083delG p.Phe362fs	frameshift	362
GCA_022153585.1	34	2015	UK	Europe	frameshift nt.1083del	frameshift variant c.1083delG p.Phe362fs	frameshift	362
GCA_022303535.1	376	2007	Israel	Asia	inframe nt.659-1792del	internal deletion 840variant nt659to1792	deletion	65
GCA_900086405.1	3703	2007	UK	Europe	frameshift nt.1749del	frameshift variant c.1749delC p.Tyr584fs	frameshift	584
GCA_022158965.1	15	2015	UK	Europe	stop gained nt.1222snp	stop gained c.1222A>T p.Lys408*	stop gained	408
GCA_022160725.1	34	2015	UK	Europe	frameshift nt.1083del	frameshift variant c.1083delG p.Phe362fs	frameshift	362
GCA_022162205.1	15	2014	UK	Europe	stop lost nt.1973snp	stop lost&splice region variant c.1973G>T p.Ter658Leuext*?	stop lost	667
GCA_022162405.1	34	NA	UK	Europe	frameshift nt.1083del	frameshift variant c.1083delG p.Phe362fs	frameshift	362
GCA_022171945.1	86	NA	NA	NA	stop gained nt.1684snp	stop gained c.1684C>T p.Gln562*	stop gained	562
GCA_022172085.1	86	NA	NA	NA	stop gained nt.1684snp	stop gained c.1684C>T p.Gln562*	stop gained	562
GCA_022173125.1	420	2014	Singapore	Asia	stop gained nt.1024snp	stop gained c.1024A>T p.Lys342*	stop gained	342
GCA_022182785.1	34	NA	NA	NA	frameshift nt.1083del	frameshift variant c.1083delG p.Phe362fs	frameshift	362
GCA_022189785.1	1380	2011	UK	Europe	frameshift nt.475del	frameshift variant c.475delA p.Ile159fs	frameshift	159
GCA_022189925.1	34	2012	UK	Europe	frameshift nt.1083del	frameshift variant c.1083delG p.Phe362fs	frameshift	362
GCA_022195105.1	34	2011	UK	Europe	frameshift nt.1083del	frameshift variant c.1083delG p.Phe362fs	frameshift	362
GCA_022195185.1	34	2012	UK	Europe	frameshift nt.1083del	frameshift variant c.1083delG p.Phe362fs	frameshift	362
GCA_022201425.1	NA	NA	NA	NA	frameshift nt.1709del	frameshift variant c.1709delA p.Asn570fs	frameshift	570
GCA_022203005.1	NA	NA	NA	NA	frameshift nt.1709del	frameshift variant c.1709delA p.Asn570fs	frameshift	570
GCA_022212005.1	1	2011	Canada	North America	frameshift nt.1240dup	frameshift variant c.1240dupG p.Ala414fs	frameshift	414
GCA_022227185.1	86	NA	NA	NA	stop gained nt.1684snp	stop gained c.1684C>T p.Gln562*	stop gained	562
GCA_022228245.1	86	2015	Viet Nam	Asia	stop gained nt.1684snp	stop gained c.1684C>T p.Gln562*	stop gained	562
GCA_022228265.1	86	2015	Viet Nam	Asia	stop gained nt.1684snp	stop gained c.1684C>T p.Gln562*	stop gained	562
GCA_022228285.1	86	2015	Viet Nam	Asia	stop gained nt.1684snp	stop gained c.1684C>T p.Gln562*	stop gained	562
GCA_022228305.1	86	2015	Viet Nam	Asia	stop gained nt.1684snp	stop gained c.1684C>T p.Gln562*	stop gained	562
GCA_022228325.1	86	2015	Viet Nam	Asia	stop gained nt.1684snp	stop gained c.1684C>T p.Gln562*	stop gained	562
GCA_022228345.1	86	2015	Viet Nam	Asia	stop gained nt.1684snp	stop gained c.1684C>T p.Gln562*	stop gained	562
GCA_022228365.1	86	2015	Viet Nam	Asia	stop gained nt.1684snp	stop gained c.1684C>T p.Gln562*	stop gained	562
GCA_022228385.1	86	2015	Viet Nam	Asia	stop gained nt.1684snp	stop gained c.1684C>T p.Gln562*	stop gained	562
GCA_022228405.1	86	2015	Viet Nam	Asia	stop gained nt.1684snp	stop gained c.1684C>T p.Gln562*	stop gained	562
GCA_022228425.1	86	2015	Viet Nam	Asia	stop gained nt.1684snp	stop gained c.1684C>T p.Gln562*	stop gained	562
GCA_022228465.1	86	2015	Viet Nam	Asia	stop gained nt.1684snp	stop gained c.1684C>T p.Gln562*	stop gained	562
GCA_022228485.1	86	2015	Viet Nam	Asia	stop gained nt.1684snp	stop gained c.1684C>T p.Gln562*	stop gained	562
GCA_024650745.1	11	2011	NA	NA	frameshift nt.887del	frameshift variant c.887delA p.Lys296fs	frameshift	296
GCA_902507115.1	86	2011	China	Asia	stop gained nt.1684snp	stop gained c.1684C>T p.Gln562*	stop gained	562
GCA_022246965.1	26	NA	NA	NA	frameshift nt.1083del	frameshift variant c.1083delG p.Phe362fs	frameshift	362
GCA_022249415.1	1192	NA	NA	NA	stop gained nt.88snp	stop gained c.88G>T p.Glu30*	stop gained	30
GCA_022250595.1	NA	NA	NA	NA	frameshift nt.1709del	frameshift variant c.1709delA p.Asn570fs	frameshift	570
GCA_022254895.1	252	2014	Cambodia	Asia	frameshift nt.1709del	frameshift variant c.1709delA p.Asn570fs	frameshift	570
GCA_022255415.1	252	2014	Cambodia	Asia	frameshift nt.1709del	frameshift variant c.1709delA p.Asn570fs	frameshift	570
GCA_022256015.1	252	2014	Cambodia	Asia	frameshift nt.1709del	frameshift variant c.1709delA p.Asn570fs	frameshift	570
GCA_024650265.1	11	2012	NA	NA	frameshift nt.887del	frameshift variant c.887delA p.Lys296fs	frameshift	296
GCA_022263055.1	252	2013	Cambodia	Asia	frameshift nt.1709del	frameshift variant c.1709delA p.Asn570fs	frameshift	570
GCA_022263595.1	252	2013	Cambodia	Asia	frameshift nt.1709del	frameshift variant c.1709delA p.Asn570fs	frameshift	570
GCA_022263775.1	252	2013	Cambodia	Asia	frameshift nt.1709del	frameshift variant c.1709delA p.Asn570fs	frameshift	570
GCA_022265295.1	86	2014	Singapore	Asia	frameshift nt.1150del	frameshift variant c.1150delC p.His384fs	frameshift	384
GCA_030387755.1	3690	2012	USA	North America	frameshift nt.82-92dup	frameshift variant c.82 92dupAATGAAGAAAC p.Leu32fs	frameshift	32
GCA_900512595.1	11	2012	Germany	Europe	disrupted by IS15DIV	interrupted by IS15DIV Family: IS6	interruption	72
GCA_902507285.1	1764	2012	China	Asia	stop gained nt.722snp	stop gained c.722G>A p.Trp241*	stop gained	241
GCA_022273275.1	2039	NA	Singapore	Asia	stop gained nt.1072snp	stop gained c.1072C>T p.Gln358*	stop gained	358
GCA_022274755.1	NA	NA	NA	NA	disrupted by ISKpn72	interrupted by ISKpn72 Family: IS4	interruption	334
GCA_022274855.1	NA	NA	NA	NA	disrupted by ISKpn72	interrupted by ISKpn72 Family: IS4	interruption	334
GCA_022275255.1	23	NA	Australia	Oceania	stop gained nt.643snp	stop gained c.643C>T p.Gln215*	stop gained	215
GCA_022287865.1	340	NA	NA	NA	disrupted by ISEcp1	interrupted by ISEcp1 Family: IS1380	interruption	501
GCA_022288845.1	2211	NA	NA	NA	frameshift nt.1083del	frameshift variant c.1083delG p.Phe362fs	frameshift	362
GCA_022290985.1	2502	NA	NA	NA	disrupted by IS903B	interrupted by IS903B Family: IS5	interruption	330
GCA_022291595.1	11	NA	NA	NA	stop gained nt.595snp	stop gained c.595G>T p.Gly199*	stop gained	199
GCA_022298035.1	252	NA	NA	NA	frameshift nt.1709del	frameshift variant c.1709delA p.Asn570fs	frameshift	570
GCA_022307435.1	91	NA	NA	NA	stop gained nt.982snp	stop gained c.982C>T p.Gln328*	stop gained	328
GCA_900502655.1	3650	2013	Portugal	Europe	frameshift nt.1083del	frameshift variant c.1083delG p.Phe362fs	frameshift	362
GCA_900504025.1	15	2013	Romania	Europe	stop gained nt.1296snp	stop gained c.1296C>A p.Cys432*	stop gained	432
GCA_900505695.1	86	2013	Romania	Europe	stop gained nt.1684snp	stop gained c.1684C>T p.Gln562*	stop gained	562
GCA_022431585.1	295	2020	USA	North America	stop gained nt.469snp	stop gained c.469A>T p.Lys157*	stop gained	157
GCA_900509055.1	299	2013	Turkey	Asia	frameshift nt.447del	frameshift variant c.447delT p.Val151fs	frameshift	151
GCA_900511755.1	23	2013	Estonia	Europe	stop gained nt.643snp	stop gained c.643C>T p.Gln215*	stop gained	215
GCA_900512585.1	11	2013	Germany	Europe	disrupted by IS15DIV	interrupted by IS15DIV Family: IS6	interruption	72
GCA_902649565.1	11	2013	China	Asia	disrupted by ISKpn14	interrupted after 334aa by ISKpn14 Family: IS1	interruption	334
GCA_015690055.1	893	2014	Singapore	Asia	frameshift nt.156-157dup	frameshift variant c.156 157dupCA p.Ile53fs	frameshift	53
GCA_022230665.1	14	2014	Canada	North America	frameshift nt.1011-1012dup	frameshift variant c.1011 1012dupCC p.His338fs	frameshift	338
GCA_022268015.1	376	2014	Egypt	Africa	inframe nt.659-1792del	internal deletion 840variant nt659to1792	deletion	65
GCA_029500815.1	420	2014	Singapore	Asia	stop gained nt.1024snp	stop gained c.1024A>T p.Lys342*	stop gained	342
GCA_900079675.1	86	2014	Mexico	North America	frameshift nt.475dup	frameshift variant c.475dupA p.Ile159fs	frameshift	159
GCA_900092925.1	23	2014	Thailand	Asia	frameshift nt.897del	frameshift variant c.897delC p.Asn299fs	frameshift	299
GCA_900172005.1	NA	2014	UK	Europe	stop gained nt.1172snp	stop gained c.1172G>A p.Trp391*	stop gained	391
GCA_900407125.1	2042	2014	Tanzania	Africa	frameshift nt.21del	frameshift variant c.21delT p.Phe7fs	frameshift	7
GCA_900500785.1	20	2014	Greece	Europe	stop gained nt.523snp	stop gained c.523G>T p.Glu175*	stop gained	175
GCA_900501255.1	86	2014	Greece	Europe	frameshift nt.1102del	frameshift variant c.1102delC p.Arg368fs	frameshift	368
GCA_900502115.1	2599	2014	Portugal	Europe	frameshift nt.1784-1785del	frameshift variant c.1784 1785delCG p.Ala595fs	frameshift	595
GCA_900502805.1	3650	2014	Portugal	Europe	frameshift nt.1083del	frameshift variant c.1083delG p.Phe362fs	frameshift	362
GCA_900506675.1	221	2014	NA	NA	frameshift nt.575dup	frameshift variant c.575dupC p.Leu193fs	frameshift	193
GCA_900507145.1	86	2014	Serbia	Europe	stop gained nt.1684snp	stop gained c.1684C>T p.Gln562*	stop gained	562
GCA_900512735.2	542	2014	Germany	Europe	frameshift nt.537-549del	frameshift variant c.537 549delCGGGGATACCTAT p.Gly180fs	frameshift	180
GCA_900516645.1	392	2014	Spain	Europe	stop gained nt.1096snp	stop gained c.1096G>T p.Glu366*	stop gained	366
GCA_900517345.1	65	2014	Spain	Europe	frameshift nt.1146-1234	internal deletion nt1146to1234	frameshift	383
GCA_022869145.1	86	2017	China	Asia	stop gained nt.1684snp	stop gained c.1684C>T p.Gln562*	stop gained	562
GCA_021933175.1	16	2019	Australia	Oceania	frameshift nt.1041-1046del&ins	frameshift variant&synonymous variant c.1041 1046delGAGCAGinsAA p.Ser348fs	frameshift	348
GCA_022039235.2	16	2019	USA	North America	frameshift nt.145-146dup	frameshift variant c.145 146dupAG p.Ser49fs	frameshift	49
GCA_023036895.1	86	NA	Singapore	Asia	frameshift nt.1150del	frameshift variant c.1150delC p.His384fs	frameshift	384
GCA_024650125.1	11	2015	NA	NA	frameshift nt.887del	frameshift variant c.887delA p.Lys296fs	frameshift	296
GCA_023113915.2	13	2021	USA	North America	frameshift nt.1050del	frameshift variant c.1050delC p.Gly351fs	frameshift	351
GCA_023207115.2	NA	2018	USA	North America	frameshift nt.1508-1509del&ins	frameshift variant&stop gained c.1508 1509delGGinsA p.Trp503fs	frameshift	503
GCA_027584435.1	42	2015	USA	North America	stop gained nt.723snp	stop gained c.723G>A p.Trp241*	stop gained	241
GCA_023373545.1	5214	2019	China	Asia	frameshift nt.1296-1300del&ins	frameshift variant&synonymous variant c.1296 1300delCCGCGinsTCGC p.Gly434fs	frameshift	434
GCA_023573885.1	11	2022	China	Asia	frameshift nt.475del	frameshift variant c.475delA p.Ile159fs	frameshift	159
GCA_023582125.1	14	2019	Australia	Oceania	disrupted by ISEcp1	interrupted by ISEcp1 Family: IS1380	interruption	306
GCA_023582445.1	881	2019	Australia	Oceania	stop gained nt.1612snp	stop gained c.1612G>T p.Glu538*	stop gained	538
GCA_023592985.1	86	2016	Australia	Oceania	stop gained nt.1684snp	stop gained c.1684C>T p.Gln562*	stop gained	562
GCA_023595125.1	459	2019	Australia	Oceania	frameshift nt.1083del	frameshift variant c.1083delG p.Phe362fs	frameshift	362
GCA_023616365.1	86	2018	Australia	Oceania	stop gained nt.1684snp	stop gained c.1684C>T p.Gln562*	stop gained	562
GCA_030910705.1	17	2015	Poland	Europe	frameshift nt.475del	frameshift variant c.475delA p.Ile159fs	frameshift	159
GCA_023738935.1	2670	2021	China	Asia	frameshift nt.1859del	frameshift variant c.1859delA p.Asn620fs	frameshift	620
GCA_023739635.1	592	2020	China	Asia	frameshift nt.1947del	frameshift variant c.1947delC p.Phe650fs	frameshift	650
GCA_023740055.1	111	2020	China	Asia	frameshift nt.956del	frameshift variant c.956delA p.Tyr319fs	frameshift	319
GCA_023741055.1	11	2019	China	Asia	frameshift nt.475del	frameshift variant c.475delA p.Ile159fs	frameshift	159
GCA_023741675.1	1412	2021	China	Asia	frameshift nt.905del	frameshift variant c.905delC p.Pro302fs	frameshift	302
GCA_023741995.1	380	2020	China	Asia	stop gained nt.88snp	stop gained c.88G>T p.Glu30*	stop gained	30
GCA_023742195.1	380	2020	China	Asia	stop gained nt.88snp	stop gained c.88G>T p.Glu30*	stop gained	30
GCA_023742655.1	375	2019	China	Asia	frameshift nt.1178del	frameshift variant c.1178delC p.Pro393fs	frameshift	393
GCA_023743025.1	86	2019	China	Asia	stop gained nt.1684snp	stop gained c.1684C>T p.Gln562*	stop gained	562
GCA_023777335.1	23	NA	Singapore	Asia	stop gained nt.173snp	stop gained c.173T>A p.Leu58*	stop gained	58
GCA_023779685.1	23	NA	Singapore	Asia	stop gained nt.173snp	stop gained c.173T>A p.Leu58*	stop gained	58
GCA_023780405.1	23	NA	Singapore	Asia	stop gained nt.173snp	stop gained c.173T>A p.Leu58*	stop gained	58
GCA_023781735.1	23	NA	Singapore	Asia	stop gained nt.173snp	stop gained c.173T>A p.Leu58*	stop gained	58
GCA_023824995.1	23	NA	Singapore	Asia	stop gained nt.173snp	stop gained c.173T>A p.Leu58*	stop gained	58
GCA_023825415.1	23	NA	Singapore	Asia	stop gained nt.173snp	stop gained c.173T>A p.Leu58*	stop gained	58
GCA_023826515.1	23	NA	Singapore	Asia	stop gained nt.173snp	stop gained c.173T>A p.Leu58*	stop gained	58
GCA_023874345.1	23	NA	Singapore	Asia	stop gained nt.173snp	stop gained c.173T>A p.Leu58*	stop gained	58
GCA_900092945.1	23	2015	Thailand	Asia	frameshift nt.897del	frameshift variant c.897delC p.Asn299fs	frameshift	299
GCA_023982375.1	NA	2013	USA	North America	frameshift nt.1160dup	frameshift variant&stop gained c.1160dupA p.Tyr387fs	frameshift	387
GCA_022156725.1	258	2016	USA	North America	frameshift nt.324-838	internal duplication nt324to838	frameshift	107
GCA_022165025.1	258	2016	USA	North America	disrupted by ISKpn18	interrupted by ISKpn18 Family: IS3	interruption	138
GCA_022165765.1	12	2016	USA	North America	stop gained nt.722snp	stop gained c.722G>A p.Trp241*	stop gained	241
GCA_024356625.1	380	2018	China	Asia	stop gained nt.88snp	stop gained c.88G>T p.Glu30*	stop gained	30
GCA_024357005.1	380	2018	China	Asia	stop gained nt.88snp	stop gained c.88G>T p.Glu30*	stop gained	30
GCA_024373665.1	23	NA	USA	North America	inframe nt.1922-1927dup	disruptive inframe insertion c.1922 1927dupGCTATA p.Ser641 Tyr642dup	inframe insertion	659
GCA_024431185.1	37	NA	USA	North America	frameshift nt.226del	frameshift variant c.226delG p.Val76fs	frameshift	76
GCA_024433855.1	101	2016	China	Asia	stop gained nt.1742snp	stop gained c.1742G>A p.Trp581*	stop gained	581
GCA_024435035.1	313	2021	China	Asia	inframe nt.1208-1213dup	disruptive inframe insertion c.1208 1213dupATACCG p.Asp403 Thr404dup	inframe insertion	659
GCA_022308595.1	14	2016	USA	North America	frameshift nt.451del	frameshift variant c.451delG p.Val151fs	frameshift	151
GCA_024452645.1	37	2016	Japan	Asia	frameshift nt.1150dup	frameshift variant c.1150dupC p.His384fs	frameshift	384
GCA_024452845.1	29	2014	Japan	Asia	stop gained nt.1281snp	stop gained c.1281G>A p.Trp427*	stop gained	427
GCA_024453065.1	5578	2016	Japan	Asia	frameshift nt.1081dup	frameshift variant c.1081dupC p.Leu361fs	frameshift	361
GCA_024471235.1	313	2019	Ethiopia	Africa	inframe nt.1208-1213dup	disruptive inframe insertion c.1208 1213dupATACCG p.Asp403 Thr404dup	inframe insertion	659
GCA_024491795.1	307	2019	Spain	Europe	disrupted by IS1S	interrupted by IS1S Family: IS1	interruption	290
GCA_024493515.1	15	2019	Spain	Europe	frameshift nt.1208-1214dup	frameshift variant c.1208 1214dupATACCGT p.Thr406fs	frameshift	406
GCA_024517415.1	37	2018	China	Asia	frameshift nt.966dup	frameshift variant c.966dupG p.Leu323fs	frameshift	323
GCA_024528105.1	307	2019	Spain	Europe	frameshift nt.475dup	frameshift variant c.475dupA p.Ile159fs	frameshift	159
GCA_022788865.1	26	2016	Norway	Europe	frameshift nt.1083del	frameshift variant c.1083delG p.Phe362fs	frameshift	362
GCA_022788935.1	26	2016	Norway	Europe	frameshift nt.1083del	frameshift variant c.1083delG p.Phe362fs	frameshift	362
GCA_022849635.1	11	2016	China	Asia	frameshift nt.1479-1485dup	frameshift variant c.1479 1485dupAGCGCCG p.Gly496fs	frameshift	496
GCA_022849645.1	11	2016	China	Asia	frameshift nt.1479-1485dup	frameshift variant c.1479 1485dupAGCGCCG p.Gly496fs	frameshift	496
GCA_023062675.1	65	2016	NA	NA	stop gained nt.898snp	stop gained c.898A>T p.Lys300*	stop gained	300
GCA_024650245.1	11	2016	NA	NA	frameshift nt.887del	frameshift variant c.887delA p.Lys296fs	frameshift	296
GCA_023023185.1	16	2019	Turkey	Asia	frameshift nt.1791dup	frameshift variant c.1791dupC p.Ala598fs	frameshift	598
GCA_024650325.1	11	2016	NA	NA	frameshift nt.887del	frameshift variant c.887delA p.Lys296fs	frameshift	296
GCA_024650385.1	11	2016	NA	NA	frameshift nt.887del	frameshift variant c.887delA p.Lys296fs	frameshift	296
GCA_023024105.1	16	2019	Turkey	Asia	frameshift nt.1791dup	frameshift variant c.1791dupC p.Ala598fs	frameshift	598
GCA_024651035.1	11	2016	NA	NA	frameshift nt.887del	frameshift variant c.887delA p.Lys296fs	frameshift	296
GCA_024651065.1	11	2016	NA	NA	frameshift nt.887del	frameshift variant c.887delA p.Lys296fs	frameshift	296
GCA_024651075.1	11	2016	NA	NA	frameshift nt.887del	frameshift variant c.887delA p.Lys296fs	frameshift	296
GCA_024651105.1	11	2016	NA	NA	frameshift nt.887del	frameshift variant c.887delA p.Lys296fs	frameshift	296
GCA_030283565.1	16	2020	Australia	Oceania	frameshift nt.1041-1046del&ins	frameshift variant&synonymous variant c.1041 1046delGAGCAGinsAA p.Ser348fs	frameshift	348
GCA_030283585.1	16	2020	Australia	Oceania	frameshift nt.1041-1046del&ins	frameshift variant&synonymous variant c.1041 1046delGAGCAGinsAA p.Ser348fs	frameshift	348
GCA_025093345.1	NA	2016	Singapore	Asia	stop gained nt.879snp	stop gained c.879C>A p.Tyr293*	stop gained	293
GCA_030910625.1	359	2016	Poland	Europe	frameshift nt.1083del	frameshift variant c.1083delG p.Phe362fs	frameshift	362
GCA_030910635.1	359	2016	Poland	Europe	frameshift nt.1083del	frameshift variant c.1083delG p.Phe362fs	frameshift	362
GCA_900493665.1	86	2016	Thailand	Asia	stop gained nt.1684snp	stop gained c.1684C>T p.Gln562*	stop gained	562
GCA_900494715.1	252	2016	Thailand	Asia	frameshift nt.1709del	frameshift variant c.1709delA p.Asn570fs	frameshift	570
GCA_025891355.1	1805	2016	Malaysia	Asia	stop gained nt.1930snp	stop gained c.1930G>T p.Glu644*	stop gained	644
GCA_026005655.1	23	2016	Japan	Asia	stop gained nt.173snp	stop gained c.173T>A p.Leu58*	stop gained	58
GCA_026005695.1	NA	NA	NA	NA	frameshift nt.1081dup	frameshift variant c.1081dupC p.Leu361fs	frameshift	361
GCA_026006575.1	NA	NA	NA	NA	stop gained nt.1281snp	stop gained c.1281G>A p.Trp427*	stop gained	427
GCA_026007275.1	NA	NA	NA	NA	frameshift nt.1150dup	frameshift variant c.1150dupC p.His384fs	frameshift	384
GCA_902704705.1	37	2016	Italy	Europe	stop gained nt.609snp	stop gained c.609C>A p.Tyr203*	stop gained	203
GCA_026161745.1	11	2019	China	Asia	C-terminus lost after nt.1836	diverse after 612aa by missing C-terminus, a new 1929nt variant?	deletion	612
GCA_026161765.1	11	2019	China	Asia	C-terminus lost after nt.1836	diverse after 612aa by missing C-terminus, a new 1929nt variant?	deletion	612
GCA_026161815.1	11	2019	China	Asia	disrupted by ISKpn14	interrupted after 167aa by ISKpn14 Family: IS1	interruption	167
GCA_026198175.1	86	2020	China	Asia	stop gained nt.1684snp	stop gained c.1684C>T p.Gln562*	stop gained	562
GCA_026198235.1	86	2020	China	Asia	stop gained nt.1684snp	stop gained c.1684C>T p.Gln562*	stop gained	562
GCA_026310515.1	86	2020	Hungary	Europe	frameshift nt.1102del	frameshift variant c.1102delC p.Arg368fs	frameshift	368
GCA_026311275.1	13	2020	Italy	Europe	frameshift nt.1200-1203del	frameshift variant c.1200 1203delCGCC p.Asn400fs	frameshift	400
GCA_026326315.1	252	2020	Nigeria	NA	frameshift nt.1709del	frameshift variant c.1709delA p.Asn570fs	frameshift	570
GCA_026329135.1	2039	2020	Lithuania	Europe	stop gained nt.1072snp	stop gained c.1072C>T p.Gln358*	stop gained	358
GCA_026345355.1	380	2020	Czech	NA	stop gained nt.722snp	stop gained c.722G>A p.Trp241*	stop gained	241
GCA_015699985.1	86	2017	France	Europe	stop gained nt.1684snp	stop gained c.1684C>T p.Gln562*	stop gained	562
GCA_026355655.1	3690	2020	Paraguay	South America	stop gained nt.1101snp	stop gained c.1101G>A p.Trp367*	stop gained	367
GCA_026615595.1	313	2015	China	Asia	inframe nt.1208-1213dup	disruptive inframe insertion c.1208 1213dupATACCG p.Asp403 Thr404dup	inframe insertion	659
GCA_026623765.1	NA	2019	China	Asia	stop gained nt.1684snp	stop gained c.1684C>T p.Gln562*	stop gained	562
GCA_022165505.1	258	2017	USA	North America	frameshift nt.1814-1817del	frameshift variant c.1814 1817delGCTA p.Gly605fs	frameshift	605
GCA_026723205.2	13	2022	USA	North America	frameshift nt.1050del	frameshift variant c.1050delC p.Gly351fs	frameshift	351
GCA_027609015.1	NA	2019	Qatar	Asia	frameshift nt.1709del	frameshift variant c.1709delA p.Asn570fs	frameshift	570
GCA_023275495.1	231	2017	France	Europe	frameshift nt.663dup	frameshift variant c.663dupC p.Gly222fs	frameshift	222
GCA_024650765.1	11	2017	NA	NA	frameshift nt.887del	frameshift variant c.887delA p.Lys296fs	frameshift	296
GCA_024651195.1	11	2017	NA	NA	frameshift nt.887del	frameshift variant c.887delA p.Lys296fs	frameshift	296
GCA_025762525.1	86	2017	China	Asia	stop gained nt.1684snp	stop gained c.1684C>T p.Gln562*	stop gained	562
GCA_030179855.1	14	2017	USA	North America	frameshift nt.541del	frameshift variant c.541delG p.Asp181fs	frameshift	181
GCA_032042395.1	359	2017	Norway	Europe	frameshift nt.1083del	frameshift variant c.1083delG p.Phe362fs	frameshift	362
GCA_032042575.1	26	2017	Norway	Europe	frameshift nt.1083del	frameshift variant c.1083delG p.Phe362fs	frameshift	362
GCA_032045035.1	26	2017	Norway	Europe	frameshift nt.1083del	frameshift variant c.1083delG p.Phe362fs	frameshift	362
GCA_032045335.1	469	2017	Norway	Europe	stop gained nt.1777snp	stop gained c.1777C>T p.Gln593*	stop gained	593
GCA_032046455.1	26	2017	Norway	Europe	frameshift nt.1083del	frameshift variant c.1083delG p.Phe362fs	frameshift	362
GCA_032065445.1	584	2017	Norway	Europe	stop gained nt.488snp	stop gained c.488G>A p.Trp163*	stop gained	163
GCA_032065775.1	412	2017	Norway	Europe	stop gained nt.1617snp	stop gained c.1617G>A p.Trp539*	stop gained	539
GCA_032069985.1	26	2017	Norway	Europe	frameshift nt.333del	frameshift variant c.333delC p.Asn111fs	frameshift	111
GCA_032072705.1	2042	2017	Norway	Europe	frameshift nt.21del	frameshift variant c.21delT p.Phe7fs	frameshift	7
GCA_032073065.1	2042	2017	Norway	Europe	frameshift nt.21del	frameshift variant c.21delT p.Phe7fs	frameshift	7
GCA_032075725.1	1419	2017	Norway	Europe	stop gained nt.549snp	stop gained c.549T>G p.Tyr183*	stop gained	183
GCA_029092265.1	11	2019	China	Asia	disrupted by IS903B	interrupted by IS903B Family: IS5	interruption	576
GCA_029222145.1	1326	2021	China	Asia	frameshift nt.1474-1484del	frameshift variant c.1474 1484delAGCGAAGCGCC p.Ser492fs	frameshift	492
GCA_032129935.1	26	2017	Norway	Europe	frameshift nt.1083del	frameshift variant c.1083delG p.Phe362fs	frameshift	362
GCA_032129955.1	111	2017	Norway	Europe	stop gained nt.910snp	stop gained c.910C>T p.Gln304*	stop gained	304
GCA_029369825.1	160	2022	India	Asia	frameshift nt.1400del	frameshift variant c.1400delA p.Asn467fs	frameshift	467
GCA_029369845.1	4232	2022	India	Asia	frameshift nt.1400del	frameshift variant c.1400delA p.Asn467fs	frameshift	467
GCA_029370025.1	147	2022	India	Asia	frameshift nt.1400del	frameshift variant c.1400delA p.Asn467fs	frameshift	467
GCA_029370365.1	147	2022	India	Asia	frameshift nt.1400del	frameshift variant c.1400delA p.Asn467fs	frameshift	467
GCA_029420755.2	307	2023	USA	North America	stop gained nt.1096snp	stop gained c.1096G>T p.Glu366*	stop gained	366
GCA_029493095.1	86	NA	Singapore	Asia	frameshift nt.1150del	frameshift variant c.1150delC p.His384fs	frameshift	384
GCA_029493855.1	893	NA	Singapore	Asia	frameshift nt.156-157dup	frameshift variant c.156 157dupCA p.Ile53fs	frameshift	53
GCA_032134195.1	4308	2017	Norway	Europe	frameshift nt.226dup	frameshift variant c.226dupG p.Val76fs	frameshift	76
GCA_032134415.1	26	2017	Norway	Europe	frameshift nt.1083del	frameshift variant c.1083delG p.Phe362fs	frameshift	362
GCA_032136655.1	359	2017	Norway	Europe	frameshift nt.1083del	frameshift variant c.1083delG p.Phe362fs	frameshift	362
GCA_032137535.1	26	2017	Norway	Europe	frameshift nt.1083del	frameshift variant c.1083delG p.Phe362fs	frameshift	362
GCA_032137555.1	26	2017	Norway	Europe	frameshift nt.1083del	frameshift variant c.1083delG p.Phe362fs	frameshift	362
GCA_032137595.1	26	2017	Norway	Europe	frameshift nt.1083del	frameshift variant c.1083delG p.Phe362fs	frameshift	362
GCA_032137655.1	359	2017	Norway	Europe	frameshift nt.1083del	frameshift variant c.1083delG p.Phe362fs	frameshift	362
GCA_032137795.1	299	2017	Norway	Europe	frameshift nt.447del	frameshift variant c.447delT p.Val151fs	frameshift	151
GCA_029541665.1	14	2016	China	Asia	frameshift nt.475dup	frameshift variant c.475dupA p.Ile159fs	frameshift	159
GCA_032155385.1	26	2017	Norway	Europe	frameshift nt.1083del	frameshift variant c.1083delG p.Phe362fs	frameshift	362
GCA_032155415.1	1106	2017	Norway	Europe	frameshift nt.371del	frameshift variant c.371delT p.Ile124fs	frameshift	124
GCA_029663465.1	86	2022	China	Asia	stop gained nt.1684snp	stop gained c.1684C>T p.Gln562*	stop gained	562
GCA_029911735.1	23	NA	Singapore	Asia	stop gained nt.549snp	stop gained c.549T>G p.Tyr183*	stop gained	183
GCA_029911805.1	23	NA	Singapore	Asia	stop gained nt.173snp	stop gained c.173T>A p.Leu58*	stop gained	58
GCA_029912345.1	23	NA	Singapore	Asia	frameshift nt.828-837dup	frameshift variant&stop gained c.828 837dupTCTGAGCCAT p.Asn280fs	frameshift	280
GCA_029912415.1	23	NA	Singapore	Asia	stop gained nt.173snp	stop gained c.173T>A p.Leu58*	stop gained	58
GCA_029912445.1	1307	NA	Singapore	Asia	frameshift nt.1081del	frameshift variant c.1081delC p.Leu361fs	frameshift	361
GCA_029912635.1	23	NA	Singapore	Asia	stop gained nt.173snp	stop gained c.173T>A p.Leu58*	stop gained	58
GCA_029912825.1	23	NA	Singapore	Asia	stop gained nt.173snp	stop gained c.173T>A p.Leu58*	stop gained	58
GCA_029913185.1	23	NA	Singapore	Asia	stop gained nt.173snp	stop gained c.173T>A p.Leu58*	stop gained	58
GCA_029913385.1	23	NA	Singapore	Asia	stop gained nt.173snp	stop gained c.173T>A p.Leu58*	stop gained	58
GCA_029913735.1	2039	NA	Singapore	Asia	stop gained nt.1072snp	stop gained c.1072C>T p.Gln358*	stop gained	358
GCA_029913865.1	592	NA	Singapore	Asia	stop gained nt.31snp	stop gained c.31G>T p.Gly11*	stop gained	11
GCA_029915965.1	380	NA	China	Asia	stop gained nt.88snp	stop gained c.88G>T p.Glu30*	stop gained	30
GCA_029916045.1	380	NA	China	Asia	stop gained nt.88snp	stop gained c.88G>T p.Glu30*	stop gained	30
GCA_029929895.1	359	2021	Sweden	Europe	frameshift nt.1083del	frameshift variant c.1083delG p.Phe362fs	frameshift	362
GCA_029929975.1	359	2021	Sweden	Europe	frameshift nt.1083del	frameshift variant c.1083delG p.Phe362fs	frameshift	362
GCA_030067255.1	86	2022	China	Asia	stop gained nt.1684snp	stop gained c.1684C>T p.Gln562*	stop gained	562
GCA_902507955.1	86	2017	China	Asia	stop gained nt.1684snp	stop gained c.1684C>T p.Gln562*	stop gained	562
GCA_902508155.1	11	2017	China	Asia	C-terminus lost after nt.1836	diverse after 612aa by missing C-terminus, a new 1929nt variant?	deletion	612
GCA_902508435.1	86	2017	China	Asia	stop gained nt.1684snp	stop gained c.1684C>T p.Gln562*	stop gained	562
GCA_030194615.1	NA	2021	China	Asia	frameshift nt.291-292dup	frameshift variant c.291 292dupTA p.Thr98fs	frameshift	98
GCA_030196115.1	NA	2021	China	Asia	frameshift nt.291-292dup	frameshift variant c.291 292dupTA p.Thr98fs	frameshift	98
GCA_902508825.1	39	2017	China	Asia	frameshift nt.608-615del	frameshift variant c.608 615delACGGCAGC p.Tyr203fs	frameshift	203
GCA_030283795.1	16	2020	Australia	Oceania	frameshift nt.1041-1046del&ins	frameshift variant&synonymous variant c.1041 1046delGAGCAGinsAA p.Ser348fs	frameshift	348
GCA_030294345.1	16	2020	Australia	Oceania	frameshift nt.1041-1046del&ins	frameshift variant&synonymous variant c.1041 1046delGAGCAGinsAA p.Ser348fs	frameshift	348
GCA_030294365.1	16	2020	Australia	Oceania	frameshift nt.1041-1046del&ins	frameshift variant&synonymous variant c.1041 1046delGAGCAGinsAA p.Ser348fs	frameshift	348
GCA_023026605.1	16	2020	Australia	Oceania	frameshift nt.1041-1046del&ins	frameshift variant&synonymous variant c.1041 1046delGAGCAGinsAA p.Ser348fs	frameshift	348
GCA_023026785.1	16	2020	Australia	Oceania	frameshift nt.1041-1046del&ins	frameshift variant&synonymous variant c.1041 1046delGAGCAGinsAA p.Ser348fs	frameshift	348
GCA_902509355.1	11	2017	China	Asia	stop gained nt.469snp	stop gained c.469A>T p.Lys157*	stop gained	157
GCA_902723705.1	86	2017	France	Europe	stop gained nt.1684snp	stop gained c.1684C>T p.Gln562*	stop gained	562
GCA_030387855.1	23	NA	USA	North America	stop gained nt.1264snp	stop gained c.1264C>T p.Gln422*	stop gained	422
GCA_030388445.1	14	2021	United Arab Emirates	NA	frameshift nt.1868dup	frameshift variant c.1868dupT p.Arg624fs	frameshift	624
GCA_030785065.1	86	2019	Japan	Asia	stop gained nt.1684snp	stop gained c.1684C>T p.Gln562*	stop gained	562
GCA_030789985.1	15	2019	Japan	Asia	frameshift nt.1695dup	frameshift variant c.1695dupG p.Phe566fs	frameshift	566
GCA_030795085.1	45	2019	Japan	Asia	C-terminus lost after nt.1815	diverse after 605aa by missing C-terminus, a new 1884 variant?	deletion	605
GCA_030799725.1	307	2020	Japan	Asia	frameshift nt.897del&ins	frameshift variant&missense variant c.897delCinsGA p.Asn299fs	frameshift	299
GCA_030801025.1	200	2019	Japan	Asia	frameshift nt.106del	frameshift variant c.106delG p.Ala36fs	frameshift	36
GCA_030822775.1	86	2019	Japan	Asia	stop gained nt.1684snp	stop gained c.1684C>T p.Gln562*	stop gained	562
GCA_021965775.1	11	2018	China	Asia	C-terminus lost after nt.1836	diverse after 612aa by missing C-terminus, a new 1929nt variant?	deletion	612
GCA_030871195.1	258	2023	USA	North America	inframe nt.473-535del	disruptive inframe deletion c.473 535delAAATCGGCCAGAAATGGACCGGGACGCTGAGTGCTGATACCACTATTCAGGAGCACCGCGATC p.Lys158 Arg179delinsSer	deletion	637
GCA_030872375.1	359	2019	Japan	Asia	frameshift nt.1083del	frameshift variant c.1083delG p.Phe362fs	frameshift	362
GCA_030878305.1	307	2020	Japan	Asia	frameshift nt.897del&ins	frameshift variant&missense variant c.897delCinsGA p.Asn299fs	frameshift	299
GCA_030878345.1	307	2020	Japan	Asia	frameshift nt.897del&ins	frameshift variant&missense variant c.897delCinsGA p.Asn299fs	frameshift	299
GCA_030879645.1	37	2020	Japan	Asia	frameshift nt.758-785del	frameshift variant c.758 785delACGGCTTTGACCGTCAGGATCGCGATTC p.Tyr253fs	frameshift	253
GCA_030884465.1	NA	2021	Japan	Asia	frameshift nt.1185del	frameshift variant c.1185delC p.Tyr396fs	frameshift	396
GCA_031010305.1	23	2021	Germany	Europe	inframe nt.1951-1965dup	conservative inframe insertion c.1951 1965dupATGGCGGTGGATTAT p.Met651 Tyr655dup	inframe insertion	659
GCA_031010365.1	90	2021	Germany	Europe	frameshift nt.519-592	internal duplication nt519to592	frameshift	458
GCA_031013745.1	661	2023	USA	North America	disrupted by IS15DIV	interrupted by IS15DIV Family: IS6	interruption	317
GCA_024431635.1	3252	2018	France	Europe	stop gained nt.166snp	stop gained c.166C>T p.Gln56*	stop gained	56
GCA_024433435.1	147	2018	France	Europe	disrupted by IS15DIV	interrupted by IS15DIV Family: IS6	interruption	113
GCA_024652695.1	437	2018	NA	NA	frameshift nt.887del	frameshift variant c.887delA p.Lys296fs	frameshift	296
GCA_025112785.1	5206	2018	Singapore	Asia	stop gained nt.88snp	stop gained c.88G>T p.Glu30*	stop gained	30
GCA_031017445.1	307	2023	USA	North America	stop gained nt.1096snp	stop gained c.1096G>T p.Glu366*	stop gained	366
GCA_029523315.1	86	2018	China	Asia	stop gained nt.1684snp	stop gained c.1684C>T p.Gln562*	stop gained	562
GCA_030911475.1	17	2018	Poland	Europe	frameshift nt.475del	frameshift variant c.475delA p.Ile159fs	frameshift	159
GCA_031035095.1	258	2018	USA	North America	stop gained nt.723snp	stop gained c.723G>A p.Trp241*	stop gained	241
GCA_031035895.1	258	2018	USA	North America	stop gained nt.723snp	stop gained c.723G>A p.Trp241*	stop gained	241
GCA_031044235.1	NA	2018	USA	North America	stop gained nt.722snp	stop gained c.722G>A p.Trp241*	stop gained	241
GCA_031047875.1	383	2020	Egypt	Africa	frameshift nt.25-26ins	frameshift variant c.25 26insT p.Arg9fs	frameshift	9
GCA_031052555.1	307	2020	Japan	Asia	frameshift nt.897del&ins	frameshift variant&missense variant c.897delCinsGA p.Asn299fs	frameshift	299
GCA_031052895.1	42	2019	Japan	Asia	stop gained nt.1743snp	stop gained c.1743G>A p.Trp581*	stop gained	581
GCA_031053175.1	307	2020	Japan	Asia	frameshift nt.897del&ins	frameshift variant&missense variant c.897delCinsGA p.Asn299fs	frameshift	299
GCA_031053215.1	307	2020	Japan	Asia	frameshift nt.897del&ins	frameshift variant&missense variant c.897delCinsGA p.Asn299fs	frameshift	299
GCA_031053235.1	307	2020	Japan	Asia	frameshift nt.897del&ins	frameshift variant&missense variant c.897delCinsGA p.Asn299fs	frameshift	299
GCA_031064225.1	469	2019	Japan	Asia	frameshift nt.337del	frameshift variant c.337delG p.Val113fs	frameshift	113
GCA_031064245.1	469	2020	Japan	Asia	frameshift nt.337del	frameshift variant c.337delG p.Val113fs	frameshift	113
GCA_031065005.1	252	2019	Japan	Asia	frameshift nt.1709del	frameshift variant c.1709delA p.Asn570fs	frameshift	570
GCA_031065805.1	307	2020	Japan	Asia	frameshift nt.622-638del	frameshift variant c.622 638delAAACGCGCCAAGGACGA p.Lys208fs	frameshift	208
GCA_031065845.1	307	2020	Japan	Asia	frameshift nt.622-638del	frameshift variant c.622 638delAAACGCGCCAAGGACGA p.Lys208fs	frameshift	208
GCA_031065885.1	307	2019	Japan	Asia	frameshift nt.622-638del	frameshift variant c.622 638delAAACGCGCCAAGGACGA p.Lys208fs	frameshift	208
GCA_031069965.1	307	2020	Japan	Asia	frameshift nt.897del&ins	frameshift variant&missense variant c.897delCinsGA p.Asn299fs	frameshift	299
GCA_031071165.1	896	2019	Japan	Asia	stop gained nt.1161snp	stop gained c.1161T>A p.Tyr387*	stop gained	387
GCA_031071405.1	17	2019	Japan	Asia	stop gained nt.1752snp	stop gained c.1752C>A p.Tyr584*	stop gained	584
GCA_031205015.1	462	2023	USA	North America	frameshift nt.29del	frameshift variant c.29delC p.Ala10fs	frameshift	10
GCA_031210415.1	13	2023	USA	North America	frameshift nt.1050del	frameshift variant c.1050delC p.Gly351fs	frameshift	351
GCA_031213785.1	13	2023	USA	North America	frameshift nt.1050del	frameshift variant c.1050delC p.Gly351fs	frameshift	351
GCA_031214465.1	147	2023	USA	North America	disrupted by ISKpn26	interrupted by ISKpn26 Family: IS5	interruption	86
GCA_032070045.1	26	2018	Norway	Europe	frameshift nt.1083del	frameshift variant c.1083delG p.Phe362fs	frameshift	362
GCA_032128255.1	26	2018	Norway	Europe	frameshift nt.1083del	frameshift variant c.1083delG p.Phe362fs	frameshift	362
GCA_032128495.1	26	2018	Norway	Europe	frameshift nt.1083del	frameshift variant c.1083delG p.Phe362fs	frameshift	362
GCA_032132975.1	26	2018	Norway	Europe	frameshift nt.1083del	frameshift variant c.1083delG p.Phe362fs	frameshift	362
GCA_032153015.1	382	2018	Norway	Europe	inframe nt.659-1792del	internal deletion 840variant nt659to1792	deletion	65
GCA_032153355.1	340	2018	Norway	Europe	start lost result in 589aa variant	start codon interrupted	deletion	614
GCA_032154045.1	4553	2018	Norway	Europe	stop gained nt.1381snp	stop gained c.1381G>T p.Glu461*	stop gained	461
GCA_902161315.1	359	2018	UK	Europe	frameshift nt.1083del	frameshift variant c.1083delG p.Phe362fs	frameshift	362
GCA_902161355.1	359	2018	UK	Europe	frameshift nt.1083del	frameshift variant c.1083delG p.Phe362fs	frameshift	362
GCA_905219155.2	459	2018	Spain	Europe	frameshift nt.1083del	frameshift variant c.1083delG p.Phe362fs	frameshift	362
GCA_905330605.2	15	2018	Spain	Europe	stop gained nt.368snp	stop gained c.368G>A p.Trp123*	stop gained	123
GCA_905330615.2	45	2018	Spain	Europe	frameshift nt.114del	frameshift variant c.114delC p.Thr39fs	frameshift	39
GCA_022112175.1	34	2019	Netherlands	Europe	frameshift nt.475dup	frameshift variant c.475dupA p.Ile159fs	frameshift	159
GCA_032289065.1	NA	2022	USA	North America	frameshift nt.463-467dup	frameshift variant c.463 467dupATTAC p.Lys157fs	frameshift	157
GCA_032462065.1	13	2022	Portugal	Europe	C-terminus lost after nt.1968	diverse after 656aa by missing C-terminus, a new 2070nt variant?	deletion	690
GCA_032596635.1	14	2019	Russia	Europe	start codon disrupted nt.1snp	initiator codon variant c.3G>A p.Met1?	truncation	630
GCA_032596655.1	14	2019	Russia	Europe	start codon disrupted nt.1snp	initiator codon variant c.3G>A p.Met1?	truncation	630
GCA_022855945.1	5214	2019	China	Asia	frameshift nt.1296-1300del&ins	frameshift variant&synonymous variant c.1296 1300delCCGCGinsTCGC p.Gly434fs	frameshift	434
GCA_022856285.1	11	2019	China	Asia	disrupted by ISKpn14	interrupted after 167aa by ISKpn14 Family: IS1	interruption	167
GCA_024430355.1	152	2019	France	Europe	start codon disrupted nt.1snp	initiator codon variant c.1A>C p.Met1?	truncation	671
GCA_024430375.1	147	2019	France	Europe	disrupted by IS15DIV	interrupted by IS15DIV Family: IS6	interruption	113
GCA_024432825.1	147	2019	France	Europe	disrupted by IS15DIV	interrupted by IS15DIV Family: IS6	interruption	113
GCA_024433815.1	86	2019	France	Europe	stop gained nt.1684snp	stop gained c.1684C>T p.Gln562*	stop gained	562
GCA_024435675.1	147	2019	France	Europe	disrupted by IS15DIV	interrupted by IS15DIV Family: IS6	interruption	113
GCA_024438915.1	147	2019	France	Europe	disrupted by IS15DIV	interrupted by IS15DIV Family: IS6	interruption	113
GCA_024652675.1	101	2019	NA	NA	frameshift nt.887del	frameshift variant c.887delA p.Lys296fs	frameshift	296
GCA_024652805.1	443	2019	NA	NA	frameshift nt.887del	frameshift variant c.887delA p.Lys296fs	frameshift	296
GCA_025034415.1	359	2019	Canada	North America	frameshift nt.1083del	frameshift variant c.1083delG p.Phe362fs	frameshift	362
GCA_026153735.1	11	2019	China	Asia	frameshift nt.693del	frameshift variant c.693delC p.Ser232fs	frameshift	232
GCA_026153865.1	11	2019	China	Asia	frameshift nt.693del	frameshift variant c.693delC p.Ser232fs	frameshift	232
GCA_026153885.1	11	2019	China	Asia	frameshift nt.693del	frameshift variant c.693delC p.Ser232fs	frameshift	232
GCA_026585165.1	35	2019	Switzerland	Europe	frameshift nt.1714-1715dup	frameshift variant c.1714 1715dupAC p.Leu573fs	frameshift	573
GCA_029524045.1	86	2019	China	Asia	stop gained nt.1684snp	stop gained c.1684C>T p.Gln562*	stop gained	562
GCA_023028125.1	16	2020	Australia	Oceania	frameshift nt.1041-1046del&ins	frameshift variant&synonymous variant c.1041 1046delGAGCAGinsAA p.Ser348fs	frameshift	348
GCA_023030805.1	16	2020	Australia	Oceania	frameshift nt.1041-1046del&ins	frameshift variant&synonymous variant c.1041 1046delGAGCAGinsAA p.Ser348fs	frameshift	348
GCA_023031165.1	16	2020	Australia	Oceania	frameshift nt.1041-1046del&ins	frameshift variant&synonymous variant c.1041 1046delGAGCAGinsAA p.Ser348fs	frameshift	348
GCA_023029365.1	23	2020	Australia	Oceania	inframe nt.1726-1743del	conservative inframe deletion c.1726 1743delAAACCGCTGGACGATTGG p.Lys576 Trp581del	deletion	652
GCA_023029445.1	2042	2020	Australia	Oceania	frameshift nt.21del	frameshift variant c.21delT p.Phe7fs	frameshift	7
GCA_023046875.1	16	2020	Australia	Oceania	frameshift nt.1041-1046del&ins	frameshift variant&synonymous variant c.1041 1046delGAGCAGinsAA p.Ser348fs	frameshift	348
GCA_024652015.1	16	2020	NA	NA	frameshift nt.887del	frameshift variant c.887delA p.Lys296fs	frameshift	296
GCA_023031725.1	86	2020	Australia	Oceania	stop gained nt.190snp	stop gained c.190C>T p.Gln64*	stop gained	64
GCA_024652625.1	16	2020	NA	NA	frameshift nt.887del	frameshift variant c.887delA p.Lys296fs	frameshift	296
GCA_024197875.1	147	2020	India	Asia	stop gained nt.1509snp	stop gained c.1509G>A p.Trp503*	stop gained	503
GCA_024198085.1	147	2020	India	Asia	stop gained nt.1509snp	stop gained c.1509G>A p.Trp503*	stop gained	503
GCA_021933135.1	16	2021	Australia	Oceania	frameshift nt.1041-1046del&ins	frameshift variant&synonymous variant c.1041 1046delGAGCAGinsAA p.Ser348fs	frameshift	348
GCA_024652065.1	307	2020	NA	NA	frameshift nt.887del	frameshift variant c.887delA p.Lys296fs	frameshift	296
GCA_021933155.1	16	2021	Australia	Oceania	frameshift nt.1041-1046del&ins	frameshift variant&synonymous variant c.1041 1046delGAGCAGinsAA p.Ser348fs	frameshift	348
GCA_025035545.1	17	2020	Canada	North America	disrupted by ISEcp1	interrupted by ISEcp1 Family: IS1380	interruption	127
GCA_028064975.2	376	2020	USA	North America	inframe nt.659-1792del	internal deletion 840variant nt659to1792	deletion	65
GCA_029523905.1	380	2020	China	Asia	stop gained nt.88snp	stop gained c.88G>T p.Glu30*	stop gained	30
GCA_031624895.1	147	2020	India	Asia	stop gained nt.1509snp	stop gained c.1509G>A p.Trp503*	stop gained	503
GCA_032334615.1	420	2020	India	Asia	stop gained nt.1024snp	stop gained c.1024A>T p.Lys342*	stop gained	342
GCA_900559765.1	268	NA	UK	Europe	stop gained nt.1007snp	stop gained c.1007G>A p.Trp336*	stop gained	336
GCA_900560675.1	35	NA	UK	Europe	stop gained nt.817snp	stop gained c.817G>T p.Glu273*	stop gained	273
GCA_900774585.1	86	NA	NA	NA	stop gained nt.1684snp	stop gained c.1684C>T p.Gln562*	stop gained	562
GCA_900775415.1	86	NA	NA	NA	stop gained nt.1684snp	stop gained c.1684C>T p.Gln562*	stop gained	562
GCA_022471395.2	147	2021	USA	North America	disrupted by structure variant	interrupted structure variant	interruption	154
GCA_024608505.1	3603	2021	USA	North America	frameshift nt.476-477del&ins	frameshift variant&missense variant c.476 477delTCinsATT p.Ile159fs	frameshift	159
GCA_024608525.1	3603	2021	USA	North America	frameshift nt.1461del	frameshift variant c.1461delC p.Thr488fs	frameshift	488
GCA_024652385.1	16	2021	NA	NA	frameshift nt.887del	frameshift variant c.887delA p.Lys296fs	frameshift	296
GCA_028063665.2	376	2021	USA	North America	inframe nt.659-1792del	internal deletion 840variant nt659to1792	deletion	65
GCA_031038515.1	258	2021	USA	North America	frameshift nt.1057-1070dup	frameshift variant c.1057 1070dupTCAACGTCGGCCAG p.Tyr359fs	frameshift	359
GCA_022875905.2	147	2022	USA	North America	disrupted by ISEcp1	interrupted by ISEcp1 Family: IS1380	interruption	420
GCA_024168805.2	1399	2022	USA	North America	disrupted by ISKpn74	interrupted by ISKpn74 Family: IS5	interruption	170
GCA_025642315.1	592	2022	China	Asia	stop gained nt.481snp	stop gained c.481C>T p.Gln161*	stop gained	161
GCA_026372235.2	383	2022	USA	North America	disrupted by IS1S	interrupted by IS1S Family: IS1	interruption	380
GCA_926291125.1	395	2016	Russia	Europe	stop gained nt.388snp	stop gained c.388G>T p.Glu130*	stop gained	130
GCA_947576335.1	376	2022	Germany	Europe	inframe nt.659-1792del	internal deletion 840variant nt659to1792	deletion	65
GCA_028462085.1	26	2022	USA	North America	frameshift nt.1083del	frameshift variant c.1083delG p.Phe362fs	frameshift	362
GCA_028637605.2	147	2022	USA	North America	start codon disrupted nt.1snp	initiator codon variant c.1A>C p.Met1?	truncation	671
GCA_029647805.1	16	2022	USA	North America	stop gained nt.1405snp	stop gained c.1405G>T p.Glu469*	stop gained	469
GCA_028192805.2	37	2023	USA	North America	stop gained nt.1845snp	stop gained c.1845G>A p.Trp615*	stop gained	615
GCA_028395785.1	268	2023	USA	North America	frameshift nt.1730del	frameshift variant c.1730delC p.Pro577fs	frameshift	577
GCA_028572805.2	4843	2023	USA	North America	stop gained nt.1333snp	stop gained c.1333A>T p.Lys445*	stop gained	445
GCA_031008525.1	4843	2023	USA	North America	stop gained nt.722snp	stop gained c.722G>A p.Trp241*	stop gained	241
GCA_031010745.1	147	2023	USA	North America	start lost result in 631aa variant	start codon interrupted	truncation	631
GCA_031042635.1	11	2023	USA	North America	disrupted by ISKpn1	interrupted by ISKpn1 Family: IS3	truncation	361
GCA_031042775.1	147	2023	USA	North America	stop gained nt.722snp	stop gained c.722G>A p.Trp241*	stop gained	241
GCA_031043555.1	4843	2023	USA	North America	frameshift nt.1484del	frameshift variant c.1484delC p.Pro495fs	frameshift	495
GCA_031044055.1	4843	2023	USA	North America	frameshift nt.1484del	frameshift variant c.1484delC p.Pro495fs	frameshift	495
GCA_031047355.1	147	2023	USA	North America	start lost result in 631aa variant	start codon interrupted	truncation	631
GCA_031582665.1	16	2023	USA	North America	stop gained nt.1855snp	stop gained c.1855A>T p.Lys619*	stop gained	619
GCA_031582705.1	16	2023	USA	North America	stop gained nt.1855snp	stop gained c.1855A>T p.Lys619*	stop gained	619
GCA_031582805.1	16	2023	USA	North America	stop gained nt.1855snp	stop gained c.1855A>T p.Lys619*	stop gained	619
GCA_032120235.1	NA	2023	USA	North America	frameshift nt.803del	frameshift variant c.803delA p.Asn268fs	frameshift	268
GCA_032149705.1	147	2023	USA	North America	stop gained nt.1374snp	stop gained c.1374C>A p.Tyr458*	stop gained	458
