# Supplementary material for: Global molecular epidemiology of the incomplete CirA protein related to cefiderocol resistance in Klebsiella pneumoniae: a genome-based study
Source: Microbiol Spectr. 2025 Mar 19;13(5):e01410-24. doi: 10.1128/spectrum.01410-24 (PMC12054181; doi:10.1128/spectrum.01410-24)
Supplement: Table S2 — Each variant of incomplete CirA. [file spectrum.01410-24-s0009.xlsx]

## Sheet: Sheet1
Table S2 Each variant of incomplete CirA
Mutations	Number	Notes
frameshift nt.1083del	116	only in this study
stop gained nt.1684snp	71	only in this study
frameshift nt.887del	23	only in this study
C-terminus lost after nt.1836	21	only in this study
frameshift nt.1709del	18	only in this study
stop gained nt.173snp	18	only in this study
frameshift nt.761_767dup	15	only in published articles；PMID: 36305334
frameshift nt.1041-1046del&ins	14	only in this study
disrupted by IS15DIV	10	only in this study
inframe nt.659-1792del	10	only in this study
stop gained nt.722snp	10	only in this study
stop gained nt.88snp	10	only in this study
frameshift nt.475del	9	only in this study
frameshift nt.897del&ins	8	only in this study
stop gained nt.469snp	7	only in this study
disrupted by ISEcp1	6	only in this study
frameshift nt.1150del	6	only in this study
frameshift nt.475dup	6	both in this study and published ariticles；PMID: 35820535
disrupted by ISKpn14	5	only in this study
frameshift nt.1050del	5	only in this study
frameshift nt.1400del	5	only in this study
frameshift nt.21del	5	only in this study
frameshift nt.288del	5	only in this study
stop gained nt.1024snp	5	only in this study
stop gained nt.1096snp	5	only in this study
stop gained nt.1264snp	5	only in this study
disrupted by IS903B	4	only in this study
frameshift nt.903dup	4	both in this study and published ariticles；PMID: 37842870
start codon disrupted nt.1snp	4	only in this study
frameshift nt.1229del	3	only in this study
frameshift nt.156-157dup	3	only in this study
frameshift nt.622-638del	3	only in this study
frameshift nt.693del	3	only in this study
inframe nt.1208-1213dup	3	only in this study
stop gained nt.1072snp	3	only in this study
stop gained nt.1197snp	3	only in this study
stop gained nt.1509snp	3	only in this study
stop gained nt.1855snp	3	only in this study
stop gained nt.723snp	3	only in this study
disrupted by IS1S	2	only in this study
disrupted by ISKpn1	2	only in this study
disrupted by ISKpn26	2	only in this study
disrupted by ISKpn72	2	only in this study
disrupted by ISKpn74	2	only in this study
disrupted by prophage	2	only in this study
frameshift nt.1057-1070dup	2	only in this study
frameshift nt.1068del	2	only in this study
frameshift nt.1081dup	2	only in this study
frameshift nt.1102del	2	only in this study
frameshift nt.1150dup	2	only in this study
frameshift nt.1240dup	2	only in this study
frameshift nt.1296-1300del&ins	2	only in this study
frameshift nt.1479-1485dup	2	only in this study
frameshift nt.1484del	2	only in this study
frameshift nt.1523dup	2	only in this study
frameshift nt.1791dup	2	only in this study
frameshift nt.291-292dup	2	only in this study
frameshift nt.337del	2	only in this study
frameshift nt.371del	2	only in this study
frameshift nt.447del	2	only in this study
frameshift nt.541del	2	only in this study
frameshift nt.82-92dup	2	only in this study
frameshift nt.897del	2	only in this study
start lost result in 631aa variant	2	only in this study
stop gained nt.1161snp	2	only in this study
stop gained nt.1222snp	2	only in this study
stop gained nt.1281snp	2	both in this study and published ariticles；PMID: 36305334
stop gained nt.1374snp	2	only in this study
stop gained nt.166snp	2	only in this study
stop gained nt.488snp	2	only in this study
stop gained nt.489snp	2	only in this study
stop gained nt.520snp	2	only in this study
stop gained nt.53snp	2	only in this study
stop gained nt.549snp	2	only in this study
stop gained nt.643snp	2	only in this study
stop gained nt.910snp	2	only in this study
C-terminus lost after nt.1815	1	only in this study
C-terminus lost after nt.1968	1	only in this study
deletion from start, 72aa left	1	only in this study
disrupted by ISKpn18	1	only in this study
disrupted by ISKpn25	1	only in this study
disrupted by structure variant	1	only in this study
frameshift nt.1008-1012dup	1	only in this study
frameshift nt.1011-1012dup	1	only in this study
frameshift nt.106del	1	only in this study
frameshift nt.1081del	1	only in this study
frameshift nt.1115-1125del	1	only in this study
frameshift nt.1146-1234	1	only in this study
frameshift nt.114del	1	only in this study
frameshift nt.1160dup	1	only in this study
frameshift nt.1178del	1	only in this study
frameshift nt.1185del	1	only in this study
frameshift nt.1200-1203del	1	only in this study
frameshift nt.1208-1214dup	1	only in this study
frameshift nt.1218del	1	only in this study
frameshift nt.1300del	1	only in published articles；PMID: 35323031
frameshift nt.1314dup	1	only in this study
frameshift nt.145-146dup	1	only in this study
frameshift nt.1461del	1	both in this study and published ariticles；PMID: 35820535
frameshift nt.1474-1484del	1	only in this study
frameshift nt.1508-1509del&ins	1	only in this study
frameshift nt.1695-1699dup	1	only in this study
frameshift nt.1695dup	1	only in this study
frameshift nt.1714-1715dup	1	only in this study
frameshift nt.1730del	1	only in this study
frameshift nt.1749del	1	only in this study
frameshift nt.1784-1785del	1	only in this study
frameshift nt.1814-1817del	1	only in this study
frameshift nt.1814del	1	only in this study
frameshift nt.1859del	1	only in this study
frameshift nt.1868dup	1	only in this study
frameshift nt.1947del	1	only in this study
frameshift nt.226del	1	only in this study
frameshift nt.226dup	1	only in this study
frameshift nt.227del	1	only in this study
frameshift nt.233-234del	1	only in this study
frameshift nt.25-26ins	1	only in this study
frameshift nt.295dup	1	only in this study
frameshift nt.29del	1	only in this study
frameshift nt.324-838	1	only in this study
frameshift nt.333del	1	only in this study
frameshift nt.367dup	1	only in this study
frameshift nt.447-468del	1	only in this study
frameshift nt.450-451dup	1	only in this study
frameshift nt.451del	1	only in this study
frameshift nt.463-467dup	1	only in this study
frameshift nt.474-475ins	1	only in this study
frameshift nt.476-477del&ins	1	only in this study
frameshift nt.495del	1	only in this study
frameshift nt.519-592	1	only in this study
frameshift nt.52dup	1	only in this study
frameshift nt.537-549del	1	only in this study
frameshift nt.575dup	1	only in this study
frameshift nt.608-615del	1	only in this study
frameshift nt.663dup	1	only in this study
frameshift nt.703del	1	only in published articles；PMID: 34756080
frameshift nt.752del	1	only in this study
frameshift nt.758-785del	1	only in this study
frameshift nt.761dup	1	only in this study
frameshift nt.803del	1	only in this study
frameshift nt.828-837dup	1	only in this study
frameshift nt.889del	1	only in this study
frameshift nt.905del	1	only in this study
frameshift nt.955del	1	only in this study
frameshift nt.956del	1	only in this study
frameshift nt.966dup	1	only in this study
inframe nt.1726-1743del	1	only in this study
inframe nt.1922-1927dup	1	only in this study
inframe nt.1951-1965dup	1	only in this study
inframe nt.473-535del	1	only in this study
inframe nt.667-1800del	1	only in this study
inframe nt.787-792dup	1	only in this study
start lost result in 589aa variant	1	only in this study
stop gained nt.1007snp	1	only in this study
stop gained nt.1100snp	1	only in this study
stop gained nt.1101snp	1	only in this study
stop gained nt.1172snp	1	only in this study
stop gained nt.1173snp	1	only in this study
stop gained nt.1296snp	1	only in this study
stop gained nt.1333snp	1	only in this study
stop gained nt.1381snp	1	only in this study
stop gained nt.1392snp	1	only in this study
stop gained nt.1405snp	1	only in this study
stop gained nt.1508snp	1	only in this study
stop gained nt.1548snp	1	only in this study
stop gained nt.1612snp	1	only in this study
stop gained nt.1617snp	1	only in this study
stop gained nt.163snp	1	only in this study
stop gained nt.1726snp	1	only in this study
stop gained nt.1742snp	1	only in this study
stop gained nt.1743snp	1	only in this study
stop gained nt.1752snp	1	only in this study
stop gained nt.1777snp	1	only in this study
stop gained nt.1845snp	1	only in this study
stop gained nt.1846snp	1	only in this study
stop gained nt.190snp	1	only in this study
stop gained nt.1930snp	1	only in this study
stop gained nt.31snp	1	only in this study
stop gained nt.368snp	1	only in this study
stop gained nt.388snp	1	only in this study
stop gained nt.397snp	1	only in published articles；PMID: 37877547
stop gained nt.481snp	1	only in this study
stop gained nt.523snp	1	only in this study
stop gained nt.595snp	1	only in this study
stop gained nt.609snp	1	only in this study
stop gained nt.682snp	1	only in this study
stop gained nt.712snp	1	only in this study
stop gained nt.817snp	1	only in this study
stop gained nt.879snp	1	only in this study
stop gained nt.898snp	1	only in this study
stop gained nt.957snp	1	only in this study
stop gained nt.982snp	1	only in this study
stop lost nt.1973snp	1	only in this study
